# Supplementary material for: Chromosome-Level Genome and Variation Map of Eri Silkworm Samia cynthia ricini
Source: Biology (Basel). 2025 Jun 14;14(6):698. doi: 10.3390/biology14060698 (PMC12189578; doi:10.3390/biology14060698)
Supplement: Supplementary file 1 [file biology-14-00698-s001.zip]

Archive with 1 entries (1 files):
- biology-3675536-Table S1.xlsx
