# Supplementary material for: Chromosome-Level Genome and Variation Map of Eri Silkworm Samia cynthia ricini
Source: Biology (Basel). 2025 Jun 14;14(6):698. doi: 10.3390/biology14060698 (PMC12189578; doi:10.3390/biology14060698)
Supplement: Supplementary file 1 [file biology-14-00698-s001.zip › biology-3675536-Table S1.xlsx]

## Sheet: rRNA
Chromosome	Start	End	Strand	Description
Chr07	20202839	20202953	+	8s_rRNA
Chr08	4462412	4462526	+	8s_rRNA
Chr07	20201709	20201823	+	8s_rRNA
Chr08	4462209	4462323	+	8s_rRNA
Chr06	27204665	27204779	-	8s_rRNA
Chr08	4457333	4457448	+	8s_rRNA
Chr08	4460177	4460291	+	8s_rRNA
Chr08	4460380	4460495	+	8s_rRNA
Chr08	4238343	4238457	-	8s_rRNA
Chr08	4456522	4456636	+	8s_rRNA
Chr08	4263243	4263357	-	8s_rRNA
Chr08	4462005	4462120	+	8s_rRNA
Chr07	20203970	20204084	+	8s_rRNA
Chr08	4457943	4458057	+	8s_rRNA
Chr08	4263852	4263966	-	8s_rRNA
Chr08	4249034	4249148	-	8s_rRNA
Chr08	4457131	4457245	+	8s_rRNA
Chr08	4238140	4238254	-	8s_rRNA
Chr08	4237531	4237645	-	8s_rRNA
Chr08	4249440	4249554	-	8s_rRNA
Chr08	4263040	4263154	-	8s_rRNA
Chr07	20201144	20201258	+	8s_rRNA
Chr08	4459974	4460088	+	8s_rRNA
Chr01	507063	507178	+	8s_rRNA
Chr07	20203782	20203896	+	8s_rRNA
Chr08	4461193	4461307	+	8s_rRNA
Chr07	20202463	20202577	+	8s_rRNA
Chr09	2266410	2266524	+	8s_rRNA
Chr08	4460584	4460698	+	8s_rRNA
Chr07	20201332	20201446	+	8s_rRNA
Chr08	4461599	4461713	+	8s_rRNA
Chr08	4262035	4262149	-	8s_rRNA
Chr08	4459567	4459682	+	8s_rRNA
Chr08	4261632	4261746	-	8s_rRNA
Chr07	20201898	20202012	+	8s_rRNA
Chr09	2265992	2266106	+	8s_rRNA
Chr09	1921614	1921728	+	8s_rRNA
Chr08	4459771	4459888	+	8s_rRNA
Chr08	4457537	4457654	+	8s_rRNA
Chr13	31141574	31141688	-	8s_rRNA
Chr08	4249237	4249351	-	8s_rRNA
Chr08	4251602	4251716	-	8s_rRNA
Chr08	4261429	4261543	-	8s_rRNA
Chr08	4459162	4459276	+	8s_rRNA
Chr13	31176020	31176134	+	8s_rRNA
Chr07	20200765	20200881	+	8s_rRNA
Chr08	4458350	4458464	+	8s_rRNA
Chr07	20224754	20224868	-	8s_rRNA
Chr08	4461396	4461513	+	8s_rRNA
Chr07	20200956	20201070	+	8s_rRNA
Chr09	2266201	2266315	+	8s_rRNA
Chr07	20203028	20203142	+	8s_rRNA
Chr08	4458146	4458261	+	8s_rRNA
Chr08	4460787	4460901	+	8s_rRNA
Chr08	4262238	4262352	-	8s_rRNA
Chr08	4261835	4261949	-	8s_rRNA
Chr08	4264055	4264169	-	8s_rRNA
Chr07	20202086	20202200	+	8s_rRNA
Chr08	4237734	4237848	-	8s_rRNA
Chr08	4459365	4459479	+	8s_rRNA
Chr09	1921405	1921519	+	8s_rRNA
Chr07	20202651	20202765	+	8s_rRNA
Chr09	1921823	1921937	+	8s_rRNA
Chr08	4255158	4255272	-	8s_rRNA
Chr08	4458959	4459073	+	8s_rRNA
Chr08	4262433	4262545	-	8s_rRNA
Chr08	4458553	4458667	+	8s_rRNA
Chr08	4456319	4456433	+	8s_rRNA
Chr07	20202274	20202388	+	8s_rRNA
Chr08	4462615	4462729	+	8s_rRNA
Chr07	20203593	20203707	+	8s_rRNA
Chr09	14500931	14501046	-	8s_rRNA
Chr13	31165473	31165586	-	8s_rRNA
Chr07	20203216	20203330	+	8s_rRNA
Chr13	31153920	31154034	-	8s_rRNA
Chr08	4460990	4461104	+	8s_rRNA
Chr07	20224575	20224679	-	8s_rRNA
Chr13	31160436	31160550	+	8s_rRNA
Chr08	4461802	4461916	+	8s_rRNA
Chr08	4456725	4456839	+	8s_rRNA
Chr08	4238546	4238660	-	8s_rRNA
Chr08	4262837	4262951	-	8s_rRNA
Chr08	4263446	4263560	-	8s_rRNA
Chr08	4458756	4458870	+	8s_rRNA
Chr07	20203404	20203518	+	8s_rRNA
Chr07	20206663	20206777	-	8s_rRNA
Chr08	4254954	4255070	-	8s_rRNA
Chr08	4262634	4262748	-	8s_rRNA
Chr07	20201521	20201635	+	8s_rRNA
Chr08	8015525	8015639	+	8s_rRNA
Chr08	4263649	4263763	-	8s_rRNA
Chr08	4248831	4248945	-	8s_rRNA
Chr09	1914109	1914223	+	8s_rRNA
Chr08	4457740	4457854	+	8s_rRNA
Chr08	4237937	4238051	-	8s_rRNA
Chr08	4456928	4457042	+	8s_rRNA
Chr14	9762029	9769026	-	28s_rRNA
Chr14	9687742	9692168	-	28s_rRNA
Chr14	9730706	9737745	-	28s_rRNA
Chr14	9695571	9702517	-	28s_rRNA
Chr14	9705916	9711527	-	28s_rRNA
Chr14	9751590	9758629	-	28s_rRNA
Chr14	9741146	9748187	-	28s_rRNA
Chr14	9720260	9727305	-	28s_rRNA
Chr14	9694041	9695942	-	18s_rRNA
Chr14	9729176	9731077	-	18s_rRNA
Chr13	9735280	9737181	-	18s_rRNA
Chr14	9739617	9741517	-	18s_rRNA
Chr14	9760500	9762400	-	18s_rRNA
Chr14	9704387	9706287	-	18s_rRNA
Chr14	9750060	9751961	-	18s_rRNA
Chr14	9718731	9720631	-	18s_rRNA

## Sheet: tRNA
Chromosome	Start	End	Strand	Description
Chr13	528415	528489	-	Chr13.tRNA158-ArgCCG
Chr13	643674	643754	+	Chr13.tRNA1-LeuTAG
Chr13	673255	673328	+	Chr13.tRNA2-GlyACC
Chr13	874814	874887	-	Chr13.tRNA157-AspGTC
Chr13	1001852	1001926	+	Chr13.tRNA3-UndetNNN
Chr13	1530317	1530390	+	Chr13.tRNA4-ValTAC
Chr13	1699382	1699455	+	Chr13.tRNA5-GlyGCC
Chr13	3184325	3184398	+	Chr13.tRNA6-GlyGCC
Chr13	3429147	3429220	-	Chr13.tRNA156-AspGTC
Chr13	3568762	3568835	-	Chr13.tRNA155-LysCTT
Chr13	3614954	3615027	-	Chr13.tRNA154-GlyGCC
Chr13	4469074	4469147	-	Chr13.tRNA153-GlyGCC
Chr13	4792337	4792410	-	Chr13.tRNA152-GlyGCC
Chr13	4881580	4881653	-	Chr13.tRNA151-AspATC
Chr13	4962449	4962523	+	Chr13.tRNA7-AsnGTT
Chr13	5019061	5019134	+	Chr13.tRNA8-GlyGCC
Chr13	5086802	5086875	+	Chr13.tRNA9-GlyGCC
Chr13	5263970	5264045	-	Chr13.tRNA150-UndetNNN
Chr13	6204209	6204282	-	Chr13.tRNA149-GlyGCC
Chr13	7695488	7695561	+	Chr13.tRNA10-ArgCCT
Chr13	8093835	8093908	-	Chr13.tRNA148-AspGTC
Chr13	8437449	8437523	-	Chr13.tRNA147-AsnGTT
Chr13	8654507	8654580	+	Chr13.tRNA11-AspGTC
Chr13	9286259	9286331	+	Chr13.tRNA12-AsnGTT
Chr13	9318362	9318434	-	Chr13.tRNA146-AspGTC
Chr13	9400974	9401048	-	Chr13.tRNA145-AsnGTT
Chr13	9783065	9783138	+	Chr13.tRNA13-GlyGCC
Chr13	10093151	10093224	+	Chr13.tRNA14-GlyGCC
Chr13	10488622	10488699	+	Chr13.tRNA15-UndetNNN
Chr13	10577905	10577978	+	Chr13.tRNA16-AspGTC
Chr13	10795526	10795601	+	Chr13.tRNA17-LysTTT
Chr13	11151992	11152067	+	Chr13.tRNA18-AsnGTT
Chr13	12323963	12324036	+	Chr13.tRNA19-GlyGCC
Chr13	13230283	13230357	+	Chr13.tRNA20-AspGTC
Chr13	14321877	14321951	-	Chr13.tRNA144-SerGCT
Chr13	14791015	14791088	+	Chr13.tRNA21-GlyGCC
Chr13	14850770	14850845	-	Chr13.tRNA143-UndetNNN
Chr13	15149836	15149910	+	Chr13.tRNA22-AsnGTT
Chr13	15738801	15738876	-	Chr13.tRNA142-ArgCCG
Chr13	16172281	16172354	-	Chr13.tRNA141-GlyGCC
Chr13	16206696	16206769	+	Chr13.tRNA23-GlyGCC
Chr13	16459444	16459516	-	Chr13.tRNA140-ProAGG
Chr13	16581172	16581245	-	Chr13.tRNA139-AspGTC
Chr13	16940445	16940518	-	Chr13.tRNA138-LysTTT
Chr13	17360717	17360790	-	Chr13.tRNA137-AspGTC
Chr13	18402763	18402882	+	Chr13.tRNA24-LeuCAA
Chr13	18403501	18403573	+	Chr13.tRNA25-GluTTC
Chr13	18404351	18404425	+	Chr13.tRNA26-AsnGTT
Chr13	18406131	18406203	+	Chr13.tRNA27-CysGCA
Chr13	18407469	18407551	-	Chr13.tRNA136-SerCGA
Chr13	18415391	18415463	-	Chr13.tRNA135-AspGTC
Chr13	18453834	18453906	-	Chr13.tRNA134-AlaTGC
Chr13	18540232	18540305	+	Chr13.tRNA28-MetCAT
Chr13	18551543	18551615	-	Chr13.tRNA133-GluCTC
Chr13	18556706	18556788	-	Chr13.tRNA132-SerCGA
Chr13	18558562	18558635	+	Chr13.tRNA29-ArgTCG
Chr13	18563783	18563863	+	Chr13.tRNA30-GlyGCC
Chr13	18580348	18580421	+	Chr13.tRNA31-ArgTCG
Chr13	18868481	18868553	-	Chr13.tRNA131-GluTTC
Chr13	18895290	18895362	+	Chr13.tRNA32-GlyTCC
Chr13	18900920	18900992	-	Chr13.tRNA130-GlyTCC
Chr13	18955502	18955574	+	Chr13.tRNA33-GlyTCC
Chr13	18958047	18958119	+	Chr13.tRNA34-GlyTCC
Chr13	19030928	19031000	+	Chr13.tRNA35-GlyTCC
Chr13	19081685	19081769	+	Chr13.tRNA36-LeuCAG
Chr13	19827146	19827230	-	Chr13.tRNA129-LeuCAG
Chr13	19879741	19879814	+	Chr13.tRNA37-MetCAT
Chr13	20190229	20190302	-	Chr13.tRNA128-GlyTCC
Chr13	20338787	20338864	-	Chr13.tRNA127-AspGTC
Chr13	20713751	20713826	+	Chr13.tRNA38-UndetNNN
Chr13	22014828	22014901	+	Chr13.tRNA39-GlyGCC
Chr13	22572380	22572454	+	Chr13.tRNA40-ArgCCG
Chr13	22816063	22816137	+	Chr13.tRNA41-AsnGTT
Chr13	23340990	23341065	+	Chr13.tRNA42-IleTAT
Chr13	23903625	23903698	-	Chr13.tRNA126-AspGTC
Chr13	23905878	23905951	+	Chr13.tRNA43-AsnGTT
Chr13	24231011	24231084	+	Chr13.tRNA44-ArgACG
Chr13	24828440	24828513	-	Chr13.tRNA125-AspGTC
Chr13	25840333	25840405	+	Chr13.tRNA45-iMetCAT
Chr13	25840505	25840577	+	Chr13.tRNA46-iMetCAT
Chr13	25946202	25946275	-	Chr13.tRNA124-ArgCCT
Chr13	25970548	25970622	+	Chr13.tRNA47-AsnGTT
Chr13	28129063	28129145	+	Chr13.tRNA48-LeuAAG
Chr13	28335576	28335649	+	Chr13.tRNA49-GlyGCC
Chr13	28489689	28489757	+	Chr13.tRNA50-SerCGA
Chr13	28975694	28975766	-	Chr13.tRNA123-AspGTC
Chr13	29064254	29064326	-	Chr13.tRNA122-AspGTC
Chr13	30388488	30388561	+	Chr13.tRNA51-ValGAC
Chr13	30520957	30521030	-	Chr13.tRNA121-UndetNNN
Chr13	30817857	30817935	-	Chr13.tRNA120-UndetNNN
Chr13	30839493	30839566	-	Chr13.tRNA119-AsnGTT
Chr13	31134136	31134225	+	Chr13.tRNA52-TyrGTA
Chr13	31155208	31155280	+	Chr13.tRNA53-HisGTG
Chr13	31688525	31688597	-	Chr13.tRNA118-AspGTC
Chr13	31746335	31746405	+	Chr13.tRNA54-AsnGTT
Chr13	31913449	31913526	-	Chr13.tRNA117-AspATC
Chr13	32386044	32386117	+	Chr13.tRNA55-LysCTT
Chr13	32486108	32486180	+	Chr13.tRNA56-TrpCCA
Chr13	32496823	32496895	+	Chr13.tRNA57-TrpCCA
Chr13	32529507	32529579	+	Chr13.tRNA58-UndetNNN
Chr13	32535505	32535578	+	Chr13.tRNA59-GlyACC
Chr13	32753342	32753414	-	Chr13.tRNA116-AspGTC
Chr13	32815178	32815252	-	Chr13.tRNA115-AsnGTT
Chr13	32861791	32861863	-	Chr13.tRNA114-AlaTGC
Chr13	32881946	32882018	-	Chr13.tRNA113-AlaTGC
Chr13	32882116	32882189	-	Chr13.tRNA112-AlaTGC
Chr13	32882287	32882359	-	Chr13.tRNA111-AlaTGC
Chr13	32882457	32882529	-	Chr13.tRNA110-AlaTGC
Chr13	32882628	32882700	-	Chr13.tRNA109-AlaAGC
Chr13	32882798	32882871	-	Chr13.tRNA108-AlaTGC
Chr13	32882970	32883042	-	Chr13.tRNA107-AlaTGC
Chr13	32883140	32883212	-	Chr13.tRNA106-AlaTGC
Chr13	32883310	32883382	-	Chr13.tRNA105-AlaTGC
Chr13	32883480	32883552	-	Chr13.tRNA104-AlaTGC
Chr13	32883650	32883722	-	Chr13.tRNA103-AlaAGC
Chr13	32883820	32883892	-	Chr13.tRNA102-AlaCGC
Chr13	32883990	32884062	-	Chr13.tRNA101-AlaTGC
Chr13	32884160	32884232	-	Chr13.tRNA100-AlaTGC
Chr13	32884330	32884402	-	Chr13.tRNA99-AlaTGC
Chr13	32884500	32884572	-	Chr13.tRNA98-AlaTGC
Chr13	32884670	32884742	-	Chr13.tRNA97-AlaTGC
Chr13	32884840	32884912	-	Chr13.tRNA96-AlaAGC
Chr13	32885010	32885082	-	Chr13.tRNA95-AlaTGC
Chr13	32885180	32885252	-	Chr13.tRNA94-AlaCGC
Chr13	32885945	32886017	+	Chr13.tRNA60-AlaTGC
Chr13	32886115	32886187	+	Chr13.tRNA61-AlaTGC
Chr13	32886285	32886357	+	Chr13.tRNA62-AlaAGC
Chr13	32886455	32886527	+	Chr13.tRNA63-AlaTGC
Chr13	32886625	32886697	+	Chr13.tRNA64-AlaTGC
Chr13	32886795	32886867	+	Chr13.tRNA65-AlaTGC
Chr13	32886965	32887037	+	Chr13.tRNA66-AlaTGC
Chr13	32887135	32887207	+	Chr13.tRNA67-AlaAGC
Chr13	32887305	32887377	+	Chr13.tRNA68-AlaTGC
Chr13	32887475	32887547	+	Chr13.tRNA69-AlaTGC
Chr13	32914198	32914270	+	Chr13.tRNA70-AlaTGC
Chr13	33666701	33666774	+	Chr13.tRNA71-ValCAC
Chr13	33696635	33696707	-	Chr13.tRNA93-GlnTTG
Chr13	33988842	33988916	+	Chr13.tRNA72-AsnGTT
Chr13	34741501	34741574	+	Chr13.tRNA73-UndetNNN
Chr13	35599383	35599455	-	Chr13.tRNA92-ProAGG
Chr13	35610351	35610424	+	Chr13.tRNA74-GlyGCC
Chr13	36023489	36023564	-	Chr13.tRNA91-UndetNNN
Chr13	36192806	36192883	+	Chr13.tRNA75-ArgCCG
Chr13	36796876	36796950	-	Chr13.tRNA90-ThrAGT
Chr13	37374711	37374784	-	Chr13.tRNA89-PheGAA
Chr13	37419512	37419585	-	Chr13.tRNA88-PheGAA
Chr13	37644769	37644841	-	Chr13.tRNA87-AspGTC
Chr13	37997038	37997111	+	Chr13.tRNA76-AspGTC
Chr13	38097847	38097921	+	Chr13.tRNA77-AsnGTT
Chr13	38139740	38139814	+	Chr13.tRNA78-AspGTC
Chr13	38393910	38393982	-	Chr13.tRNA86-AlaCGC
Chr13	38396173	38396245	-	Chr13.tRNA85-AlaCGC
Chr13	39651790	39651863	-	Chr13.tRNA84-GlyGCC
Chr13	40074237	40074310	+	Chr13.tRNA79-AspGTC
Chr13	40705633	40705706	-	Chr13.tRNA83-AspGTC
Chr13	40783630	40783704	+	Chr13.tRNA80-AsnGTT
Chr13	40826857	40826930	-	Chr13.tRNA82-GlyGCC
Chr13	42320341	42320412	+	Chr13.tRNA81-GlyCCC
Chr11	664076	664151	+	Chr11.tRNA1-AsnATT
Chr11	673086	673159	+	Chr11.tRNA2-AsnGTT
Chr11	934766	934839	+	Chr11.tRNA3-AspGTC
Chr11	963679	963755	+	Chr11.tRNA4-ArgCCG
Chr11	2402392	2402474	-	Chr11.tRNA97-SerGCT
Chr11	2661077	2661150	+	Chr11.tRNA5-MetCAT
Chr11	2687161	2687234	-	Chr11.tRNA96-AspGTC
Chr11	2761687	2761760	-	Chr11.tRNA95-MetCAT
Chr11	2926989	2927061	+	Chr11.tRNA6-GlyGCC
Chr11	3023668	3023742	-	Chr11.tRNA94-GlyTCC
Chr11	3053082	3053155	-	Chr11.tRNA93-AspGTC
Chr11	5446703	5446777	+	Chr11.tRNA7-AsnGTT
Chr11	5641377	5641442	+	Chr11.tRNA8-AsnGTT
Chr11	5764239	5764311	+	Chr11.tRNA9-AspGTC
Chr11	6597835	6597917	-	Chr11.tRNA92-SerGCT
Chr11	6634236	6634318	+	Chr11.tRNA10-SerGCT
Chr11	6639102	6639184	-	Chr11.tRNA91-SerGCT
Chr11	7061018	7061093	-	Chr11.tRNA90-GlyGCC
Chr11	7582004	7582077	-	Chr11.tRNA89-GlyGCC
Chr11	8601714	8601787	+	Chr11.tRNA11-AsnGTT
Chr11	9252307	9252380	-	Chr11.tRNA88-GlyGCC
Chr11	9410685	9410758	-	Chr11.tRNA87-ArgACG
Chr11	10809371	10809453	-	Chr11.tRNA86-SerGCT
Chr11	11816911	11816984	-	Chr11.tRNA85-ValCAC
Chr11	11845846	11845921	-	Chr11.tRNA84-AsnGTT
Chr11	11872435	11872508	+	Chr11.tRNA12-ValCAC
Chr11	11962262	11962336	-	Chr11.tRNA83-AsnATT
Chr11	12021519	12021592	-	Chr11.tRNA82-AspGTC
Chr11	12910061	12910135	-	Chr11.tRNA81-AsnGTT
Chr11	14829718	14829790	+	Chr11.tRNA13-GluCTC
Chr11	15053472	15053545	+	Chr11.tRNA14-ValTAC
Chr11	15776945	15777018	+	Chr11.tRNA15-AspGTC
Chr11	16099817	16099899	+	Chr11.tRNA16-LeuAAG
Chr11	17158685	17158758	+	Chr11.tRNA17-AspGTC
Chr11	17707762	17707836	+	Chr11.tRNA18-IleAAT
Chr11	17708564	17708636	-	Chr11.tRNA80-AlaCGC
Chr11	17710777	17710850	-	Chr11.tRNA79-AlaAGC
Chr11	18291844	18291921	-	Chr11.tRNA78-ArgCCG
Chr11	18627199	18627272	+	Chr11.tRNA19-GlyGCC
Chr11	18682869	18682946	-	Chr11.tRNA77-AsnGTT
Chr11	18781033	18781107	+	Chr11.tRNA20-AsnGTT
Chr11	18905974	18906052	+	Chr11.tRNA21-AspGTC
Chr11	19107699	19107771	-	Chr11.tRNA76-AspGTC
Chr11	20131551	20131624	-	Chr11.tRNA75-AspGTC
Chr11	20891181	20891254	-	Chr11.tRNA74-AspGTC
Chr11	20897780	20897853	+	Chr11.tRNA22-SerACT
Chr11	22325973	22326046	+	Chr11.tRNA23-AspGTC
Chr11	23029722	23029795	+	Chr11.tRNA24-AspGTC
Chr11	23560818	23560891	-	Chr11.tRNA73-AspGTC
Chr11	23796336	23796409	-	Chr11.tRNA72-LysCTT
Chr11	24001498	24001575	+	Chr11.tRNA25-AsnGTT
Chr11	24052102	24052176	-	Chr11.tRNA71-AsnGTT
Chr11	24218295	24218380	-	Chr11.tRNA70-PheAAA
Chr11	24221037	24221122	-	Chr11.tRNA69-PheAAA
Chr11	24226673	24226758	+	Chr11.tRNA26-UndetNNN
Chr11	24228446	24228596	+	Chr11.tRNA27-TrpCCA
Chr11	24251382	24251454	-	Chr11.tRNA68-GlnTTG
Chr11	25139534	25139631	-	Chr11.tRNA67-TyrGTA
Chr11	25868140	25868213	+	Chr11.tRNA28-AspGTC
Chr11	26055254	26055327	+	Chr11.tRNA29-AspGTC
Chr11	27522355	27522427	+	Chr11.tRNA30-AspGTC
Chr11	27983482	27983556	-	Chr11.tRNA66-IleGAT
Chr11	28485776	28485848	-	Chr11.tRNA65-AspGTC
Chr11	28553707	28553779	+	Chr11.tRNA31-AspGTC
Chr11	28736074	28736156	-	Chr11.tRNA64-SerGCT
Chr11	28944350	28944421	+	Chr11.tRNA32-AsnGTT
Chr11	29409773	29409846	+	Chr11.tRNA33-AspGTC
Chr11	29410356	29410429	+	Chr11.tRNA34-AspGTC
Chr11	30068313	30068385	+	Chr11.tRNA35-CysGCA
Chr11	30730195	30730267	+	Chr11.tRNA36-AsnATT
Chr11	30785566	30785640	-	Chr11.tRNA63-AspGTC
Chr11	30838098	30838172	-	Chr11.tRNA62-AsnGTT
Chr11	31301369	31301442	+	Chr11.tRNA37-ValAAC
Chr11	31485220	31485294	-	Chr11.tRNA61-AsnGTT
Chr11	31602679	31602752	-	Chr11.tRNA60-ValAAC
Chr11	33279758	33279831	-	Chr11.tRNA59-GlyGCC
Chr11	33422860	33422932	-	Chr11.tRNA58-ProCGG
Chr11	33579550	33579623	+	Chr11.tRNA38-AlaAGC
Chr11	33748940	33749013	+	Chr11.tRNA39-GlyGCC
Chr11	34204408	34204481	+	Chr11.tRNA40-UndetNNN
Chr11	34335039	34335113	+	Chr11.tRNA41-GlnCTG
Chr11	34749158	34749232	+	Chr11.tRNA42-AsnGTT
Chr11	34795818	34795895	+	Chr11.tRNA43-CysGCA
Chr11	35053053	35053126	-	Chr11.tRNA57-ValTAC
Chr11	35637151	35637224	-	Chr11.tRNA56-GlyGCC
Chr11	35714623	35714697	+	Chr11.tRNA44-AspGTC
Chr11	35723778	35723852	+	Chr11.tRNA45-IleAAT
Chr11	36341257	36341331	+	Chr11.tRNA46-AsnGTT
Chr11	36345146	36345220	+	Chr11.tRNA47-AsnGTT
Chr11	36347254	36347328	+	Chr11.tRNA48-AsnGTT
Chr11	36350189	36350263	+	Chr11.tRNA49-AsnGTT
Chr11	36352609	36352683	+	Chr11.tRNA50-AsnGTT
Chr11	37942729	37942802	-	Chr11.tRNA55-GlyGCC
Chr11	38406822	38406895	+	Chr11.tRNA51-GlyGCC
Chr11	40456038	40456113	-	Chr11.tRNA54-AsnGTT
Chr11	40552447	40552529	+	Chr11.tRNA52-SerCGA
Chr11	40795504	40795578	+	Chr11.tRNA53-GlyGCC
Chr04	839279	839352	+	Chr04.tRNA1-GlyGCC
Chr04	1323483	1323558	-	Chr04.tRNA52-LysTTT
Chr04	2447775	2447849	-	Chr04.tRNA51-HisGTG
Chr04	3483129	3483202	-	Chr04.tRNA50-GlyGCC
Chr04	4285228	4285300	-	Chr04.tRNA49-AsnGTT
Chr04	4365641	4365714	+	Chr04.tRNA2-AspGTC
Chr04	5425274	5425348	-	Chr04.tRNA48-AsnGTT
Chr04	6570514	6570588	+	Chr04.tRNA3-AsnGTT
Chr04	6673854	6673931	+	Chr04.tRNA4-GlyGCC
Chr04	7048681	7048755	-	Chr04.tRNA47-AsnGTT
Chr04	7711445	7711518	+	Chr04.tRNA5-AsnGTT
Chr04	10559568	10559641	-	Chr04.tRNA46-AspGTC
Chr04	11960076	11960148	+	Chr04.tRNA6-GlyGCC
Chr04	11982813	11982886	+	Chr04.tRNA7-AspATC
Chr04	12408134	12408207	+	Chr04.tRNA8-GlyTCC
Chr04	12450106	12450179	+	Chr04.tRNA9-GlyTCC
Chr04	12513668	12513742	-	Chr04.tRNA45-AsnGTT
Chr04	12514352	12514426	+	Chr04.tRNA10-AsnGTT
Chr04	12519012	12519080	-	Chr04.tRNA44-ThrTGT
Chr04	13241683	13241749	-	Chr04.tRNA43-UndetNNN
Chr04	13895837	13895919	-	Chr04.tRNA42-SerCGA
Chr04	14022634	14022707	+	Chr04.tRNA11-TyrGTA
Chr04	14269424	14269514	+	Chr04.tRNA12-TyrGTA
Chr04	14276945	14277019	+	Chr04.tRNA13-AsnATT
Chr04	15007706	15007778	+	Chr04.tRNA14-ThrCGT
Chr04	15454400	15454473	+	Chr04.tRNA15-GlyGCC
Chr04	15916069	15916142	-	Chr04.tRNA41-GlyGCC
Chr04	16438112	16438175	-	Chr04.tRNA40-UndetNNN
Chr04	18080248	18080321	-	Chr04.tRNA39-AspGTC
Chr04	18209707	18209780	+	Chr04.tRNA16-CysGCA
Chr04	18791239	18791311	-	Chr04.tRNA38-GluTTC
Chr04	19156351	19156426	-	Chr04.tRNA37-ArgCCG
Chr04	19166751	19166824	-	Chr04.tRNA36-AspGTC
Chr04	19172121	19172201	-	Chr04.tRNA35-AsnGTT
Chr04	19541514	19541587	-	Chr04.tRNA34-AspGTC
Chr04	20525351	20525424	-	Chr04.tRNA33-AsnGTT
Chr04	21993701	21993774	+	Chr04.tRNA17-GlyGCC
Chr04	22343714	22343780	-	Chr04.tRNA32-SerCGA
Chr04	22550010	22550084	+	Chr04.tRNA18-AsnGTT
Chr04	25034965	25035042	+	Chr04.tRNA19-ArgCCG
Chr04	26244425	26244499	-	Chr04.tRNA31-AspGTC
Chr04	26515913	26515986	+	Chr04.tRNA20-GlyGCC
Chr04	27160654	27160727	+	Chr04.tRNA21-GlyGCC
Chr04	27415657	27415730	-	Chr04.tRNA30-GlyGCC
Chr04	28236835	28236908	-	Chr04.tRNA29-AspGTC
Chr04	28265151	28265226	-	Chr04.tRNA28-AsnGTT
Chr04	28404763	28404835	+	Chr04.tRNA22-AlaCGC
Chr04	29193281	29193354	+	Chr04.tRNA23-UndetNNN
Chr04	30386043	30386116	-	Chr04.tRNA27-AspGTC
Chr04	32012602	32012675	+	Chr04.tRNA24-AspATC
Chr04	32724833	32724905	+	Chr04.tRNA25-iMetCAT
Chr04	32847342	32847415	-	Chr04.tRNA26-GlyGCC
Chr10	160154	160233	-	Chr10.tRNA85-GlyGCC
Chr10	237661	237736	-	Chr10.tRNA84-GlnCTG
Chr10	765307	765381	+	Chr10.tRNA1-AsnGTT
Chr10	1637650	1637723	+	Chr10.tRNA2-GlyGCC
Chr10	1856135	1856208	+	Chr10.tRNA3-ArgTCG
Chr10	1860004	1860077	-	Chr10.tRNA83-ArgTCG
Chr10	2074335	2074409	+	Chr10.tRNA4-AsnATT
Chr10	2100960	2101032	-	Chr10.tRNA82-AspGTC
Chr10	2105384	2105458	+	Chr10.tRNA5-AsnGTT
Chr10	2125579	2125651	-	Chr10.tRNA81-AspGTC
Chr10	2365566	2365650	+	Chr10.tRNA6-LeuTAA
Chr10	2367942	2368026	+	Chr10.tRNA7-LeuTAA
Chr10	2526799	2526872	+	Chr10.tRNA8-GlyGCC
Chr10	2888585	2888658	+	Chr10.tRNA9-AspGTC
Chr10	2983154	2983229	-	Chr10.tRNA80-ArgCCG
Chr10	3016496	3016569	-	Chr10.tRNA79-UndetNNN
Chr10	3761686	3761760	+	Chr10.tRNA10-AsnGTT
Chr10	3802246	3802321	-	Chr10.tRNA78-ArgCCG
Chr10	4042660	4042733	+	Chr10.tRNA11-UndetNNN
Chr10	4891196	4891287	+	Chr10.tRNA12-TyrGTA
Chr10	4891743	4891825	-	Chr10.tRNA77-SerTGA
Chr10	5251505	5251577	+	Chr10.tRNA13-SerCGA
Chr10	5320233	5320306	+	Chr10.tRNA14-GlyGCC
Chr10	5440937	5441013	+	Chr10.tRNA15-AsnGTT
Chr10	7802363	7802436	+	Chr10.tRNA16-GlyGCC
Chr10	8009216	8009291	+	Chr10.tRNA17-UndetNNN
Chr10	9521536	9521609	+	Chr10.tRNA18-GlyACC
Chr10	10144105	10144178	-	Chr10.tRNA76-GlyGCC
Chr10	10285190	10285263	-	Chr10.tRNA75-GlyGCC
Chr10	10631352	10631425	-	Chr10.tRNA74-ArgCCG
Chr10	10810857	10810931	+	Chr10.tRNA19-ArgCCG
Chr10	11153271	11153344	-	Chr10.tRNA73-AspGTC
Chr10	11463553	11463635	-	Chr10.tRNA72-SerTGA
Chr10	11464499	11464581	+	Chr10.tRNA20-SerTGA
Chr10	12088608	12088681	-	Chr10.tRNA71-AspATC
Chr10	13443259	13443332	+	Chr10.tRNA21-PheGAA
Chr10	13497325	13497396	-	Chr10.tRNA70-GlyCCC
Chr10	14920953	14921025	+	Chr10.tRNA22-AspGTC
Chr10	15611057	15611131	-	Chr10.tRNA69-AsnGTT
Chr10	15741349	15741419	+	Chr10.tRNA23-AsnGTT
Chr10	16091347	16091421	-	Chr10.tRNA68-AsnGTT
Chr10	16376241	16376315	-	Chr10.tRNA67-IleAAT
Chr10	16963513	16963581	+	Chr10.tRNA24-AsnGTT
Chr10	17387638	17387712	+	Chr10.tRNA25-AsnGTT
Chr10	18001801	18001875	-	Chr10.tRNA66-LysCTT
Chr10	18223017	18223090	-	Chr10.tRNA65-AspGTC
Chr10	18668794	18668866	+	Chr10.tRNA26-AspGTC
Chr10	18899824	18899896	-	Chr10.tRNA64-AspGTC
Chr10	19053867	19053940	-	Chr10.tRNA63-GlyGCC
Chr10	19060444	19060518	+	Chr10.tRNA27-AsnGTT
Chr10	19081377	19081455	+	Chr10.tRNA28-IleGAT
Chr10	19647481	19647553	+	Chr10.tRNA29-AsnGTT
Chr10	20828221	20828299	+	Chr10.tRNA30-UndetNNN
Chr10	20829759	20829837	-	Chr10.tRNA62-PheAAA
Chr10	21578780	21578854	-	Chr10.tRNA61-AsnGTT
Chr10	22955933	22956005	-	Chr10.tRNA60-AspGTC
Chr10	23169488	23169563	-	Chr10.tRNA59-UndetNNN
Chr10	23348701	23348775	+	Chr10.tRNA31-AsnGTT
Chr10	24106584	24106655	-	Chr10.tRNA58-AsnATT
Chr10	24299425	24299498	+	Chr10.tRNA32-GlyGCC
Chr10	24831521	24831595	-	Chr10.tRNA57-AsnGTT
Chr10	25185063	25185137	+	Chr10.tRNA33-GlyACC
Chr10	26262705	26262794	+	Chr10.tRNA34-TyrGTA
Chr10	26272009	26272098	+	Chr10.tRNA35-TyrGTA
Chr10	26273869	26273960	+	Chr10.tRNA36-TyrGTA
Chr10	26274708	26274797	+	Chr10.tRNA37-TyrGTA
Chr10	26276524	26276613	+	Chr10.tRNA38-TyrGTA
Chr10	26277292	26277382	-	Chr10.tRNA56-TyrGTA
Chr10	26563350	26563423	-	Chr10.tRNA55-GlyGCC
Chr10	26598145	26598219	-	Chr10.tRNA54-AsnATT
Chr10	26608256	26608330	-	Chr10.tRNA53-AsnATT
Chr10	26752930	26753003	-	Chr10.tRNA52-GluTTC
Chr10	26832878	26832951	+	Chr10.tRNA39-UndetNNN
Chr10	26922002	26922075	-	Chr10.tRNA51-GlyGCC
Chr10	27022519	27022593	+	Chr10.tRNA40-AsnGTT
Chr10	28629482	28629556	-	Chr10.tRNA50-SerGCT
Chr10	29048151	29048225	+	Chr10.tRNA41-GlyGCC
Chr10	30564160	30564232	-	Chr10.tRNA49-GlyGCC
Chr10	31328817	31328890	-	Chr10.tRNA48-GlyGCC
Chr10	31890898	31890971	-	Chr10.tRNA47-GlyGCC
Chr10	31972092	31972165	+	Chr10.tRNA42-AspGTC
Chr10	32045918	32045998	+	Chr10.tRNA43-AsnGTT
Chr10	32272343	32272427	-	Chr10.tRNA46-LeuCAG
Chr10	32626339	32626423	-	Chr10.tRNA45-LeuCAG
Chr10	32631365	32631443	-	Chr10.tRNA44-CysGCA
Chr12	838916	838989	-	Chr12.tRNA85-AspGTC
Chr12	1107804	1107875	-	Chr12.tRNA84-LysCTT
Chr12	1422391	1422464	+	Chr12.tRNA1-AspGTC
Chr12	3562013	3562087	-	Chr12.tRNA83-AspGTC
Chr12	3629610	3629682	-	Chr12.tRNA82-GlyGCC
Chr12	3885590	3885662	-	Chr12.tRNA81-GluTTC
Chr12	4173284	4173357	+	Chr12.tRNA2-GlyGCC
Chr12	4453925	4453998	-	Chr12.tRNA80-ValAAC
Chr12	5175659	5175732	-	Chr12.tRNA79-AspGTC
Chr12	5627150	5627222	-	Chr12.tRNA78-ProCGG
Chr12	5848243	5848316	+	Chr12.tRNA3-PheGAA
Chr12	5849387	5849460	+	Chr12.tRNA4-PheGAA
Chr12	5849748	5849821	-	Chr12.tRNA77-PheGAA
Chr12	5857238	5857311	+	Chr12.tRNA5-TyrGTA
Chr12	5860030	5860103	-	Chr12.tRNA76-MetCAT
Chr12	6097244	6097317	+	Chr12.tRNA6-AspGTC
Chr12	6169521	6169594	-	Chr12.tRNA75-GlyGCC
Chr12	6631636	6631708	-	Chr12.tRNA74-AlaCGC
Chr12	7137145	7137218	+	Chr12.tRNA7-AspGTC
Chr12	7158672	7158747	-	Chr12.tRNA73-ArgTCG
Chr12	7365265	7365339	-	Chr12.tRNA72-AsnGTT
Chr12	8181186	8181258	+	Chr12.tRNA8-GlyTCC
Chr12	8821123	8821195	+	Chr12.tRNA9-UndetNNN
Chr12	9907594	9907667	+	Chr12.tRNA10-LysCTT
Chr12	10373271	10373349	-	Chr12.tRNA71-GlyTCC
Chr12	11445102	11445176	+	Chr12.tRNA11-AsnGTT
Chr12	11576555	11576628	+	Chr12.tRNA12-AspATC
Chr12	11970224	11970296	-	Chr12.tRNA70-GluCTC
Chr12	12130895	12130968	+	Chr12.tRNA13-AspGTC
Chr12	12658796	12658869	-	Chr12.tRNA69-AsnGTT
Chr12	12705301	12705374	+	Chr12.tRNA14-UndetNNN
Chr12	12863514	12863587	-	Chr12.tRNA68-PheGAA
Chr12	13135439	13135512	-	Chr12.tRNA67-AspGTC
Chr12	13661030	13661100	-	Chr12.tRNA66-TrpCCA
Chr12	13913471	13913543	-	Chr12.tRNA65-GluCTC
Chr12	14138609	14138683	+	Chr12.tRNA15-ThrAGT
Chr12	14331440	14331524	+	Chr12.tRNA16-LeuCAG
Chr12	14381576	14381646	-	Chr12.tRNA64-TrpCCA
Chr12	16044176	16044249	-	Chr12.tRNA63-AlaAGC
Chr12	16466492	16466565	+	Chr12.tRNA17-AspGTC
Chr12	16552205	16552276	+	Chr12.tRNA18-GlyGCC
Chr12	16949572	16949644	+	Chr12.tRNA19-ProCGG
Chr12	17520588	17520661	-	Chr12.tRNA62-ValCAC
Chr12	18295713	18295786	+	Chr12.tRNA20-MetCAT
Chr12	18348495	18348570	-	Chr12.tRNA61-ArgCCT
Chr12	18366295	18366368	-	Chr12.tRNA60-ArgACG
Chr12	18940331	18940403	-	Chr12.tRNA59-GluTTC
Chr12	18940768	18940840	-	Chr12.tRNA58-GluTTC
Chr12	19348729	19348802	+	Chr12.tRNA21-GlyGCC
Chr12	19369892	19369965	-	Chr12.tRNA57-UndetNNN
Chr12	19486294	19486367	-	Chr12.tRNA56-TyrGTA
Chr12	20009269	20009342	+	Chr12.tRNA22-AspGTC
Chr12	21195060	21195133	-	Chr12.tRNA55-ArgCCG
Chr12	21214356	21214431	+	Chr12.tRNA23-AsnGTT
Chr12	21235464	21235536	+	Chr12.tRNA24-TrpCCA
Chr12	22034139	22034212	-	Chr12.tRNA54-AspGTC
Chr12	22598119	22598193	+	Chr12.tRNA25-AsnGTT
Chr12	22628611	22628683	-	Chr12.tRNA53-GlyGCC
Chr12	23014674	23014741	+	Chr12.tRNA26-ArgCCG
Chr12	23201259	23201324	-	Chr12.tRNA52-UndetNNN
Chr12	23558267	23558341	+	Chr12.tRNA27-LysTTT
Chr12	23710784	23710857	-	Chr12.tRNA51-GlyGCC
Chr12	23772742	23772816	+	Chr12.tRNA28-GlyTCC
Chr12	24268141	24268213	+	Chr12.tRNA29-AspGTC
Chr12	24451775	24451849	-	Chr12.tRNA50-IleGAT
Chr12	24614781	24614857	+	Chr12.tRNA30-AsnGTT
Chr12	24698378	24698450	-	Chr12.tRNA49-AspATC
Chr12	25945754	25945828	+	Chr12.tRNA31-GlyGCC
Chr12	26265013	26265086	+	Chr12.tRNA32-GlyGCC
Chr12	26314563	26314637	+	Chr12.tRNA33-GlyTCC
Chr12	26679895	26679968	+	Chr12.tRNA34-GlyGCC
Chr12	27160271	27160344	+	Chr12.tRNA35-ArgTCG
Chr12	27507067	27507140	-	Chr12.tRNA48-ArgTCT
Chr12	27778476	27778548	+	Chr12.tRNA36-CysGCA
Chr12	28118332	28118404	+	Chr12.tRNA37-ThrCGT
Chr12	28544163	28544240	+	Chr12.tRNA38-UndetNNN
Chr12	28644199	28644272	-	Chr12.tRNA47-ValGAC
Chr12	29011196	29011273	+	Chr12.tRNA39-UndetNNN
Chr12	29109093	29109166	-	Chr12.tRNA46-GlyGCC
Chr12	29853786	29853858	-	Chr12.tRNA45-GluCTC
Chr12	30166676	30166749	-	Chr12.tRNA44-GlyGCC
Chr12	30283799	30283872	-	Chr12.tRNA43-ArgACG
Chr12	30285075	30285148	-	Chr12.tRNA42-ArgACG
Chr12	30427207	30427279	-	Chr12.tRNA41-GlyTCC
Chr12	30564693	30564767	-	Chr12.tRNA40-ThrAGT
Chr07	324894	324969	-	Chr07.tRNA108-LysTTT
Chr07	796042	796115	-	Chr07.tRNA107-AspGTC
Chr07	834403	834475	-	Chr07.tRNA106-ThrCGT
Chr07	999298	999372	+	Chr07.tRNA1-UndetNNN
Chr07	1294949	1295022	+	Chr07.tRNA2-SerGCT
Chr07	1798795	1798869	+	Chr07.tRNA3-AsnGTT
Chr07	2154149	2154224	+	Chr07.tRNA4-GlyGCC
Chr07	2239524	2239598	-	Chr07.tRNA105-SerCGA
Chr07	2422493	2422565	+	Chr07.tRNA5-CysGCA
Chr07	2659615	2659688	+	Chr07.tRNA6-GlyGCC
Chr07	2826302	2826375	+	Chr07.tRNA7-AspGTC
Chr07	3419234	3419307	-	Chr07.tRNA104-GlyGCC
Chr07	3520953	3521025	+	Chr07.tRNA8-AsnGTT
Chr07	5579501	5579576	+	Chr07.tRNA9-ArgCCG
Chr07	5700690	5700764	+	Chr07.tRNA10-AsnGTT
Chr07	6196026	6196099	-	Chr07.tRNA103-GlyGCC
Chr07	6649134	6649208	-	Chr07.tRNA102-AsnGTT
Chr07	6904927	6905000	+	Chr07.tRNA11-GlnCTG
Chr07	7808198	7808271	+	Chr07.tRNA12-ArgCCT
Chr07	7914833	7914910	-	Chr07.tRNA101-ArgCCG
Chr07	8193951	8194022	+	Chr07.tRNA13-GlyCCC
Chr07	8380651	8380724	-	Chr07.tRNA100-AspGTC
Chr07	9048827	9048901	+	Chr07.tRNA14-AsnGTT
Chr07	9142800	9142872	+	Chr07.tRNA15-iMetCAT
Chr07	9145859	9145931	-	Chr07.tRNA99-iMetCAT
Chr07	9235956	9236031	-	Chr07.tRNA98-ArgCCG
Chr07	9276556	9276623	+	Chr07.tRNA16-UndetNNN
Chr07	9276719	9276791	+	Chr07.tRNA17-iMetCAT
Chr07	9276886	9276958	+	Chr07.tRNA18-iMetCAT
Chr07	9277054	9277126	+	Chr07.tRNA19-iMetCAT
Chr07	9277222	9277294	+	Chr07.tRNA20-iMetCAT
Chr07	9277390	9277462	+	Chr07.tRNA21-iMetCAT
Chr07	9277558	9277630	+	Chr07.tRNA22-iMetCAT
Chr07	9277726	9277798	+	Chr07.tRNA23-iMetCAT
Chr07	9277894	9277966	+	Chr07.tRNA24-iMetCAT
Chr07	9278062	9278134	+	Chr07.tRNA25-iMetCAT
Chr07	9278230	9278302	+	Chr07.tRNA26-iMetCAT
Chr07	9278398	9278470	+	Chr07.tRNA27-iMetCAT
Chr07	9278566	9278638	+	Chr07.tRNA28-iMetCAT
Chr07	9278734	9278806	+	Chr07.tRNA29-iMetCAT
Chr07	9278902	9278974	+	Chr07.tRNA30-iMetCAT
Chr07	9279070	9279142	+	Chr07.tRNA31-iMetCAT
Chr07	9924445	9924529	-	Chr07.tRNA97-LeuTAA
Chr07	9964614	9964691	-	Chr07.tRNA96-AsnGTT
Chr07	9965313	9965397	-	Chr07.tRNA95-LeuTAA
Chr07	10131062	10131117	+	Chr07.tRNA32-SerCGA
Chr07	10578026	10578099	+	Chr07.tRNA33-GlyGCC
Chr07	10717274	10717347	-	Chr07.tRNA94-ArgACG
Chr07	11264222	11264294	+	Chr07.tRNA34-AspGTC
Chr07	11819297	11819369	+	Chr07.tRNA35-HisGTG
Chr07	12015851	12015923	+	Chr07.tRNA36-iMetCAT
Chr07	12412196	12412269	+	Chr07.tRNA37-GlyGCC
Chr07	12417956	12418030	+	Chr07.tRNA38-AsnGTT
Chr07	13388466	13388541	-	Chr07.tRNA93-GlnCTG
Chr07	13423307	13423380	-	Chr07.tRNA92-AsnGTT
Chr07	14007852	14007925	-	Chr07.tRNA91-AspGTC
Chr07	14182275	14182347	-	Chr07.tRNA90-GlnTTG
Chr07	14857659	14857731	-	Chr07.tRNA89-ProAGG
Chr07	14867190	14867262	+	Chr07.tRNA39-ProAGG
Chr07	14874981	14875053	-	Chr07.tRNA88-ProAGG
Chr07	14876536	14876608	+	Chr07.tRNA40-ProAGG
Chr07	14879004	14879076	+	Chr07.tRNA41-ProAGG
Chr07	14880519	14880591	+	Chr07.tRNA42-ProAGG
Chr07	15806023	15806095	+	Chr07.tRNA43-TrpCCA
Chr07	15806351	15806423	-	Chr07.tRNA87-AlaTGC
Chr07	15873333	15873405	+	Chr07.tRNA44-TrpCCA
Chr07	16424913	16424986	+	Chr07.tRNA45-AspGTC
Chr07	16618627	16618700	-	Chr07.tRNA86-AspGTC
Chr07	16674767	16674849	-	Chr07.tRNA85-LeuTAA
Chr07	17267014	17267088	+	Chr07.tRNA46-TyrGTA
Chr07	18817022	18817104	-	Chr07.tRNA84-SerGCT
Chr07	20223997	20224070	-	Chr07.tRNA83-AlaAGC
Chr07	20235218	20235291	-	Chr07.tRNA82-AlaAGC
Chr07	20239112	20239185	+	Chr07.tRNA47-AlaAGC
Chr07	20333851	20333924	+	Chr07.tRNA48-AlaAGC
Chr07	20926147	20926220	-	Chr07.tRNA81-ValCAC
Chr07	20927338	20927410	-	Chr07.tRNA80-ProCGG
Chr07	21152781	21152854	+	Chr07.tRNA49-AsnGTT
Chr07	21446309	21446382	-	Chr07.tRNA79-ThrTGT
Chr07	21552515	21552588	+	Chr07.tRNA50-GlyGCC
Chr07	21939354	21939427	+	Chr07.tRNA51-AspGTC
Chr07	22247098	22247171	-	Chr07.tRNA78-GlyGCC
Chr07	22553200	22553274	-	Chr07.tRNA77-AsnGTT
Chr07	22575297	22575372	-	Chr07.tRNA76-AsnGTT
Chr07	22791864	22791936	-	Chr07.tRNA75-GluCTC
Chr07	22799991	22800065	-	Chr07.tRNA74-IleAAT
Chr07	22804007	22804081	+	Chr07.tRNA52-IleAAT
Chr07	22804972	22805046	+	Chr07.tRNA53-IleAAT
Chr07	22818599	22818681	+	Chr07.tRNA54-LeuAAG
Chr07	22925168	22925241	+	Chr07.tRNA55-AspGTC
Chr07	23608325	23608399	-	Chr07.tRNA73-AsnGTT
Chr07	23763625	23763698	+	Chr07.tRNA56-ValGAC
Chr07	23921949	23922024	+	Chr07.tRNA57-ArgTCG
Chr07	24540875	24540949	+	Chr07.tRNA58-AsnGTT
Chr07	24683602	24683676	-	Chr07.tRNA72-AsnGTT
Chr07	25124061	25124136	+	Chr07.tRNA59-AsnGTT
Chr07	26088925	26088998	+	Chr07.tRNA60-GlyGCC
Chr07	26281166	26281238	+	Chr07.tRNA61-CysGCA
Chr07	27948472	27948545	-	Chr07.tRNA71-GlyGCC
Chr07	27974137	27974211	-	Chr07.tRNA70-LysCTT
Chr07	28318359	28318432	+	Chr07.tRNA62-GlyGCC
Chr07	28543686	28543758	+	Chr07.tRNA63-CysGCA
Chr07	28995214	28995287	-	Chr07.tRNA69-GlyGCC
Chr07	29026084	29026174	+	Chr07.tRNA64-TyrGTA
Chr07	29026380	29026453	-	Chr07.tRNA68-ValCAC
Chr07	29396143	29396216	-	Chr07.tRNA67-GlyGCC
Chr07	29838558	29838631	+	Chr07.tRNA65-LysCTT
Chr07	30454353	30454443	+	Chr07.tRNA66-IleTAT
Chr01	1262148	1262222	-	Chr01.tRNA28-IleAAT
Chr01	1541697	1541771	+	Chr01.tRNA1-AsnGTT
Chr01	3158986	3159058	-	Chr01.tRNA27-AspGTC
Chr01	3173224	3173296	-	Chr01.tRNA26-AspGTC
Chr01	3174132	3174204	+	Chr01.tRNA2-PheAAA
Chr01	3234131	3234205	-	Chr01.tRNA25-AspGTC
Chr01	3682390	3682474	+	Chr01.tRNA3-GlnCTG
Chr01	3869110	3869184	+	Chr01.tRNA4-AsnATT
Chr01	3878895	3878967	-	Chr01.tRNA24-AspGTC
Chr01	3968778	3968852	+	Chr01.tRNA5-ThrAGT
Chr01	3980431	3980514	-	Chr01.tRNA23-AsnATT
Chr01	5321137	5321209	-	Chr01.tRNA22-AsnGTT
Chr01	7023282	7023353	-	Chr01.tRNA21-UndetNNN
Chr01	7101452	7101526	+	Chr01.tRNA6-UndetNNN
Chr01	8522970	8523044	-	Chr01.tRNA20-AspGTC
Chr01	9081213	9081286	+	Chr01.tRNA7-GlyGCC
Chr01	9243882	9243956	+	Chr01.tRNA8-UndetNNN
Chr01	9864685	9864759	-	Chr01.tRNA19-AspGTC
Chr01	10070713	10070782	+	Chr01.tRNA9-GlnTTG
Chr01	10807022	10807098	+	Chr01.tRNA10-ArgTCG
Chr01	11293122	11293195	+	Chr01.tRNA11-GlyGCC
Chr01	11640311	11640385	-	Chr01.tRNA18-AsnGTT
Chr01	15403955	15404028	-	Chr01.tRNA17-AspGTC
Chr01	15678349	15678422	+	Chr01.tRNA12-GlyGCC
Chr01	17287369	17287443	-	Chr01.tRNA16-SerCGA
Chr01	17588277	17588350	+	Chr01.tRNA13-ValTAC
Chr01	17866305	17866386	+	Chr01.tRNA14-AspGTC
Chr01	19939427	19939500	+	Chr01.tRNA15-AspGTC
Chr08	681511	681584	+	Chr08.tRNA1-GlyGCC
Chr08	1625162	1625237	+	Chr08.tRNA2-SerCGA
Chr08	1960194	1960267	+	Chr08.tRNA3-AsnGTT
Chr08	2931497	2931569	-	Chr08.tRNA79-GlnTTG
Chr08	2971321	2971395	-	Chr08.tRNA78-AsnGTT
Chr08	3791411	3791483	+	Chr08.tRNA4-AlaCGC
Chr08	3991700	3991774	-	Chr08.tRNA77-GlyGCC
Chr08	4050236	4050311	+	Chr08.tRNA5-AsnGTT
Chr08	5424833	5424906	-	Chr08.tRNA76-AspGTC
Chr08	5740253	5740328	+	Chr08.tRNA6-AsnGTT
Chr08	6130904	6130976	+	Chr08.tRNA7-GlyTCC
Chr08	6135377	6135454	-	Chr08.tRNA75-GlyGCC
Chr08	6355938	6356011	-	Chr08.tRNA74-ArgCCG
Chr08	6705390	6705465	-	Chr08.tRNA73-UndetNNN
Chr08	6804720	6804797	-	Chr08.tRNA72-AspGTC
Chr08	7166837	7166914	+	Chr08.tRNA8-UndetNNN
Chr08	7382341	7382415	-	Chr08.tRNA71-AsnGTT
Chr08	7408996	7409070	-	Chr08.tRNA70-GlnCTG
Chr08	7432619	7432693	+	Chr08.tRNA9-AsnGTT
Chr08	7514658	7514732	-	Chr08.tRNA69-AsnGTT
Chr08	7988692	7988764	-	Chr08.tRNA68-UndetNNN
Chr08	8625949	8626022	+	Chr08.tRNA10-AsnGTT
Chr08	8733302	8733375	+	Chr08.tRNA11-AsnGTT
Chr08	8971596	8971671	-	Chr08.tRNA67-UndetNNN
Chr08	8986009	8986082	-	Chr08.tRNA66-SerGCT
Chr08	11156683	11156765	-	Chr08.tRNA65-SerGCT
Chr08	11174122	11174193	-	Chr08.tRNA64-GlyGCC
Chr08	11564582	11564654	+	Chr08.tRNA12-CysGCA
Chr08	11564752	11564824	+	Chr08.tRNA13-CysGCA
Chr08	11583151	11583225	-	Chr08.tRNA63-AsnGTT
Chr08	12512872	12512945	+	Chr08.tRNA14-LysTTT
Chr08	12839461	12839533	+	Chr08.tRNA15-CysGCA
Chr08	13674643	13674716	-	Chr08.tRNA62-AspGTC
Chr08	15331517	15331589	-	Chr08.tRNA61-GlyTCC
Chr08	15351474	15351546	+	Chr08.tRNA16-GluTTC
Chr08	15352277	15352351	+	Chr08.tRNA17-AsnGTT
Chr08	15365683	15365755	+	Chr08.tRNA18-GlyTCC
Chr08	15420484	15420555	+	Chr08.tRNA19-GlyGCC
Chr08	15457773	15457846	+	Chr08.tRNA20-AspGTC
Chr08	16301969	16302042	-	Chr08.tRNA60-GlyGCC
Chr08	16345831	16345903	+	Chr08.tRNA21-AspGTC
Chr08	16455009	16455082	+	Chr08.tRNA22-GlyGCC
Chr08	16608612	16608728	-	Chr08.tRNA59-LeuCAA
Chr08	16764809	16764886	-	Chr08.tRNA58-LeuGAG
Chr08	16766166	16766237	-	Chr08.tRNA57-UndetNNN
Chr08	16774586	16774664	+	Chr08.tRNA23-PheGAA
Chr08	16775057	16775135	-	Chr08.tRNA56-PheGAA
Chr08	17615261	17615335	-	Chr08.tRNA55-ThrAGT
Chr08	18298813	18298887	-	Chr08.tRNA54-AsnGTT
Chr08	20205432	20205507	-	Chr08.tRNA53-AsnGTT
Chr08	20278122	20278195	+	Chr08.tRNA24-LysCTT
Chr08	20284041	20284114	+	Chr08.tRNA25-LysCTT
Chr08	20854490	20854563	+	Chr08.tRNA26-ThrTGT
Chr08	20965048	20965121	-	Chr08.tRNA52-ArgACG
Chr08	20986490	20986572	+	Chr08.tRNA27-SerAGA
Chr08	21005180	21005253	+	Chr08.tRNA28-ArgACG
Chr08	21134644	21134717	-	Chr08.tRNA51-GlyACC
Chr08	23009156	23009231	-	Chr08.tRNA50-UndetNNN
Chr08	23337562	23337635	-	Chr08.tRNA49-GlyGCC
Chr08	24358918	24358994	-	Chr08.tRNA48-AsnGTT
Chr08	24854535	24854607	-	Chr08.tRNA47-ProAGG
Chr08	25205725	25205798	-	Chr08.tRNA46-GlyGCC
Chr08	25254301	25254375	+	Chr08.tRNA29-SerGCT
Chr08	25510678	25510751	+	Chr08.tRNA30-LysTTT
Chr08	25801977	25802059	+	Chr08.tRNA31-LeuAAG
Chr08	25901473	25901546	-	Chr08.tRNA45-GlyGCC
Chr08	26292243	26292337	-	Chr08.tRNA44-IleTAT
Chr08	27106347	27106421	-	Chr08.tRNA43-AsnGTT
Chr08	27348626	27348699	+	Chr08.tRNA32-AspGTC
Chr08	27375748	27375821	-	Chr08.tRNA42-AspGTC
Chr08	27412881	27412953	+	Chr08.tRNA33-UndetNNN
Chr08	27789210	27789282	+	Chr08.tRNA34-UndetNNN
Chr08	28155681	28155801	-	Chr08.tRNA41-LeuCAA
Chr08	28970348	28970423	+	Chr08.tRNA35-GlyGCC
Chr08	30092271	30092344	+	Chr08.tRNA36-GlyGCC
Chr08	30111770	30111843	-	Chr08.tRNA40-GlyGCC
Chr08	30242418	30242490	+	Chr08.tRNA37-GluTTC
Chr08	30444169	30444263	+	Chr08.tRNA38-IleTAT
Chr08	30895425	30895507	+	Chr08.tRNA39-LeuAAG
Chr05	371391	371465	+	Chr05.tRNA1-AsnGTT
Chr05	661900	661973	+	Chr05.tRNA2-AspGTC
Chr05	1636393	1636466	+	Chr05.tRNA3-AspATC
Chr05	1850582	1850655	-	Chr05.tRNA95-AspGTC
Chr05	2114743	2114816	-	Chr05.tRNA94-AsnGTT
Chr05	2153155	2153229	+	Chr05.tRNA4-IleAAT
Chr05	3039812	3039886	+	Chr05.tRNA5-IleAAT
Chr05	3178289	3178364	-	Chr05.tRNA93-UndetNNN
Chr05	3466708	3466779	-	Chr05.tRNA92-GlyGCC
Chr05	3528930	3529005	-	Chr05.tRNA91-AsnGTT
Chr05	3589810	3589881	+	Chr05.tRNA6-GlyGCC
Chr05	3592408	3592479	-	Chr05.tRNA90-GlyGCC
Chr05	3594236	3594307	-	Chr05.tRNA89-GlyGCC
Chr05	3594424	3594495	+	Chr05.tRNA7-GlyGCC
Chr05	3595006	3595077	-	Chr05.tRNA88-GlyGCC
Chr05	3595269	3595340	+	Chr05.tRNA8-GlyGCC
Chr05	3601538	3601611	+	Chr05.tRNA9-ArgTCG
Chr05	3603434	3603505	-	Chr05.tRNA87-GlyGCC
Chr05	3603654	3603725	+	Chr05.tRNA10-GlyGCC
Chr05	3605611	3605682	-	Chr05.tRNA86-GlyGCC
Chr05	3605833	3605904	+	Chr05.tRNA11-GlyGCC
Chr05	3610201	3610272	-	Chr05.tRNA85-GlyGCC
Chr05	3610428	3610499	+	Chr05.tRNA12-GlyGCC
Chr05	3612001	3612072	-	Chr05.tRNA84-GlyGCC
Chr05	3612250	3612321	+	Chr05.tRNA13-GlyGCC
Chr05	3980842	3980916	+	Chr05.tRNA14-IleGAT
Chr05	7158557	7158630	+	Chr05.tRNA15-ArgGCG
Chr05	8284930	8285004	-	Chr05.tRNA83-AsnGTT
Chr05	8380692	8380764	+	Chr05.tRNA16-CysGCA
Chr05	8721711	8721784	-	Chr05.tRNA82-GlyGCC
Chr05	8793022	8793094	+	Chr05.tRNA17-GluTTC
Chr05	9354927	9355000	+	Chr05.tRNA18-AspGTC
Chr05	9502674	9502747	-	Chr05.tRNA81-GlyTCC
Chr05	10882639	10882715	-	Chr05.tRNA80-SerGCT
Chr05	10914104	10914178	+	Chr05.tRNA19-AsnGTT
Chr05	12152094	12152167	+	Chr05.tRNA20-AspGTC
Chr05	12268945	12269018	+	Chr05.tRNA21-AspGTC
Chr05	12504423	12504496	+	Chr05.tRNA22-AsnGTT
Chr05	12784160	12784233	-	Chr05.tRNA79-GlyGCC
Chr05	12856796	12856868	+	Chr05.tRNA23-AspGTC
Chr05	12886221	12886295	+	Chr05.tRNA24-AsnGTT
Chr05	12955197	12955270	-	Chr05.tRNA78-AspGTC
Chr05	14497676	14497745	-	Chr05.tRNA77-AsnGTT
Chr05	16217687	16217766	+	Chr05.tRNA25-AsnGTT
Chr05	16454600	16454673	-	Chr05.tRNA76-GlyGCC
Chr05	17436386	17436458	+	Chr05.tRNA26-iMetCAT
Chr05	17562139	17562217	+	Chr05.tRNA27-AsnGTT
Chr05	18539768	18539840	+	Chr05.tRNA28-AspGTC
Chr05	19194001	19194074	-	Chr05.tRNA75-AlaAGC
Chr05	19194160	19194233	-	Chr05.tRNA74-AlaAGC
Chr05	19194319	19194392	-	Chr05.tRNA73-AlaAGC
Chr05	19194478	19194551	-	Chr05.tRNA72-AlaAGC
Chr05	19194637	19194710	-	Chr05.tRNA71-AlaAGC
Chr05	20200185	20200260	-	Chr05.tRNA70-AsnATT
Chr05	20206055	20206130	-	Chr05.tRNA69-AsnGTT
Chr05	20952079	20952139	-	Chr05.tRNA68-SerCGA
Chr05	21052807	21052879	+	Chr05.tRNA29-GluTTC
Chr05	21866342	21866414	-	Chr05.tRNA67-HisGTG
Chr05	22160284	22160364	+	Chr05.tRNA30-AspGTC
Chr05	23059618	23059691	-	Chr05.tRNA66-ArgCCT
Chr05	25585620	25585693	-	Chr05.tRNA65-GlyTCC
Chr05	25734987	25735050	-	Chr05.tRNA64-UndetNNN
Chr05	25838149	25838222	-	Chr05.tRNA63-AspGTC
Chr05	27944119	27944192	+	Chr05.tRNA31-GlyGCC
Chr05	28357759	28357832	+	Chr05.tRNA32-UndetNNN
Chr05	28743061	28743133	+	Chr05.tRNA33-AspGTC
Chr05	29328565	29328638	-	Chr05.tRNA62-GlyGCC
Chr05	30545304	30545377	-	Chr05.tRNA61-AspGTC
Chr05	30627628	30627702	+	Chr05.tRNA34-AspGTC
Chr05	30630821	30630893	-	Chr05.tRNA60-AspGTC
Chr05	30982603	30982665	-	Chr05.tRNA59-UndetNNN
Chr05	31143539	31143611	+	Chr05.tRNA35-AspGTC
Chr05	31149177	31149249	-	Chr05.tRNA58-AspGTC
Chr05	31466258	31466333	-	Chr05.tRNA57-ArgCCG
Chr05	31517247	31517320	+	Chr05.tRNA36-GlyGCC
Chr05	31582884	31582958	+	Chr05.tRNA37-UndetNNN
Chr05	31753191	31753265	+	Chr05.tRNA38-AsnGTT
Chr05	31990771	31990844	-	Chr05.tRNA56-AspGTC
Chr05	31993040	31993112	+	Chr05.tRNA39-GluCTC
Chr05	32121101	32121174	+	Chr05.tRNA40-AspGTC
Chr05	32700797	32700872	-	Chr05.tRNA55-SerCGA
Chr05	32988214	32988285	+	Chr05.tRNA41-GlyGCC
Chr05	32994792	32994864	+	Chr05.tRNA42-GluCTC
Chr05	33031747	33031818	+	Chr05.tRNA43-GlyGCC
Chr05	33040321	33040392	-	Chr05.tRNA54-GlyGCC
Chr05	33302897	33302969	-	Chr05.tRNA53-GluCTC
Chr05	33695163	33695236	-	Chr05.tRNA52-GlyGCC
Chr05	33777416	33777491	+	Chr05.tRNA44-ArgCCG
Chr05	33865537	33865610	+	Chr05.tRNA45-AspGTC
Chr05	34174847	34174921	-	Chr05.tRNA51-AsnGTT
Chr05	34195844	34195918	+	Chr05.tRNA46-AsnGTT
Chr05	34850970	34851044	-	Chr05.tRNA50-AsnATT
Chr05	34884010	34884084	-	Chr05.tRNA49-AsnATT
Chr05	35162022	35162104	-	Chr05.tRNA48-SerTGA
Chr05	35165310	35165392	+	Chr05.tRNA47-SerTGA
Chr02	445384	445458	+	Chr02.tRNA1-AsnGTT
Chr02	515985	516058	-	Chr02.tRNA67-ValAAC
Chr02	524989	525062	+	Chr02.tRNA2-ValAAC
Chr02	526044	526117	-	Chr02.tRNA66-ValAAC
Chr02	644842	644914	+	Chr02.tRNA3-GluTTC
Chr02	671605	671678	+	Chr02.tRNA4-ArgCCT
Chr02	728534	728608	+	Chr02.tRNA5-AsnGTT
Chr02	780928	781003	+	Chr02.tRNA6-ArgCCG
Chr02	892858	892932	+	Chr02.tRNA7-AsnGTT
Chr02	1055874	1055947	-	Chr02.tRNA65-GlyGCC
Chr02	1290798	1290871	-	Chr02.tRNA64-GlyGCC
Chr02	1677125	1677198	+	Chr02.tRNA8-GlyGCC
Chr02	1763880	1763953	+	Chr02.tRNA9-ValCAC
Chr02	2229131	2229203	-	Chr02.tRNA63-HisGTG
Chr02	2357715	2357788	+	Chr02.tRNA10-GlyGCC
Chr02	3236108	3236182	-	Chr02.tRNA62-AsnGTT
Chr02	3912981	3913054	+	Chr02.tRNA11-CysGCA
Chr02	4472762	4472835	-	Chr02.tRNA61-ValGAC
Chr02	4827148	4827221	+	Chr02.tRNA12-GlyGCC
Chr02	5433793	5433870	+	Chr02.tRNA13-UndetNNN
Chr02	6824031	6824104	+	Chr02.tRNA14-ArgACG
Chr02	7284720	7284793	-	Chr02.tRNA60-GlyGCC
Chr02	8114344	8114417	-	Chr02.tRNA59-AspGTC
Chr02	8715506	8715578	-	Chr02.tRNA58-ArgTCG
Chr02	9060877	9060951	-	Chr02.tRNA57-ArgCCT
Chr02	9136605	9136678	-	Chr02.tRNA56-AspGTC
Chr02	9707624	9707697	-	Chr02.tRNA55-AspGTC
Chr02	10343530	10343602	+	Chr02.tRNA15-AspGTC
Chr02	13621766	13621841	+	Chr02.tRNA16-ArgTCG
Chr02	13933477	13933550	+	Chr02.tRNA17-GlyGCC
Chr02	14516549	14516619	-	Chr02.tRNA54-AsnGTT
Chr02	15362324	15362398	-	Chr02.tRNA53-AsnGTT
Chr02	15378582	15378655	-	Chr02.tRNA52-AsnGTT
Chr02	15875358	15875430	-	Chr02.tRNA51-GluCTC
Chr02	16198784	16198859	+	Chr02.tRNA18-AsnGTT
Chr02	17107750	17107823	-	Chr02.tRNA50-AlaAGC
Chr02	17254438	17254511	-	Chr02.tRNA49-AlaAGC
Chr02	17256401	17256474	+	Chr02.tRNA19-AlaAGC
Chr02	18451706	18451778	-	Chr02.tRNA48-GlyGCC
Chr02	18624613	18624686	+	Chr02.tRNA20-ArgTCT
Chr02	18637852	18637925	-	Chr02.tRNA47-ArgTCT
Chr02	19193166	19193239	+	Chr02.tRNA21-GlyGCC
Chr02	19270473	19270545	+	Chr02.tRNA22-AspGTC
Chr02	19554738	19554812	+	Chr02.tRNA23-GlyTCC
Chr02	20996595	20996668	+	Chr02.tRNA24-ArgACG
Chr02	21011065	21011138	+	Chr02.tRNA25-ThrTGT
Chr02	21397338	21397411	-	Chr02.tRNA46-ArgTCT
Chr02	21604357	21604429	+	Chr02.tRNA26-GlnCTG
Chr02	22096373	22096446	+	Chr02.tRNA27-GlyGCC
Chr02	22158156	22158232	+	Chr02.tRNA28-AsnATT
Chr02	22744181	22744253	-	Chr02.tRNA45-TrpCCA
Chr02	22909138	22909212	+	Chr02.tRNA29-GluTTC
Chr02	25396532	25396604	-	Chr02.tRNA44-AspGTC
Chr02	25397056	25397171	-	Chr02.tRNA43-LeuCAA
Chr02	25406696	25406768	+	Chr02.tRNA30-AspGTC
Chr02	25570567	25570641	-	Chr02.tRNA42-AsnGTT
Chr02	25657861	25657943	+	Chr02.tRNA31-SerAGA
Chr02	26319542	26319615	+	Chr02.tRNA32-ArgCCG
Chr02	27251758	27251854	-	Chr02.tRNA41-TyrGTA
Chr02	27253734	27253808	-	Chr02.tRNA40-AsnGTT
Chr02	27327513	27327587	-	Chr02.tRNA39-AsnGTT
Chr02	27417404	27417478	-	Chr02.tRNA38-GlnCTG
Chr02	27867849	27867923	+	Chr02.tRNA33-AsnGTT
Chr02	28292441	28292512	-	Chr02.tRNA37-UndetNNN
Chr02	29090788	29090860	+	Chr02.tRNA34-GluTTC
Chr02	29473829	29473902	-	Chr02.tRNA36-GlyGCC
Chr02	29695729	29695801	-	Chr02.tRNA35-iMetCAT
Chr06	75	148	+	Chr06.tRNA1-PheGAA
Chr06	10495	10568	-	Chr06.tRNA132-PheGAA
Chr06	11351	11424	-	Chr06.tRNA131-PheGAA
Chr06	593023	593096	+	Chr06.tRNA2-UndetNNN
Chr06	1629603	1629676	+	Chr06.tRNA3-GlyGCC
Chr06	2115317	2115390	+	Chr06.tRNA4-LysTTT
Chr06	2120180	2120253	+	Chr06.tRNA5-LysTTT
Chr06	2121122	2121195	+	Chr06.tRNA6-LysTTT
Chr06	2123521	2123594	+	Chr06.tRNA7-LysTTT
Chr06	2150546	2150619	-	Chr06.tRNA130-LysTTT
Chr06	2346540	2346614	+	Chr06.tRNA8-AsnGTT
Chr06	2668436	2668509	-	Chr06.tRNA129-GlyGCC
Chr06	2703899	2703972	-	Chr06.tRNA128-ValGAC
Chr06	3350091	3350164	-	Chr06.tRNA127-AspGTC
Chr06	3895863	3895936	-	Chr06.tRNA126-GlyGCC
Chr06	4568900	4568974	+	Chr06.tRNA9-AsnGTT
Chr06	5141937	5142004	-	Chr06.tRNA125-SerCGA
Chr06	5376733	5376806	+	Chr06.tRNA10-AspGTC
Chr06	5734210	5734283	+	Chr06.tRNA11-GlyGCC
Chr06	5876337	5876408	-	Chr06.tRNA124-ArgCCG
Chr06	6735948	6736023	+	Chr06.tRNA12-UndetNNN
Chr06	6878566	6878638	+	Chr06.tRNA13-ProTGG
Chr06	7016844	7016919	+	Chr06.tRNA14-ArgTCG
Chr06	7232050	7232122	+	Chr06.tRNA15-GlnCTG
Chr06	7234606	7234678	+	Chr06.tRNA16-GlnTTG
Chr06	7444765	7444851	-	Chr06.tRNA123-AsnGTT
Chr06	8116236	8116309	+	Chr06.tRNA17-GlyGCC
Chr06	8380507	8380580	-	Chr06.tRNA122-GlyGCC
Chr06	8381506	8381579	-	Chr06.tRNA121-GlyGCC
Chr06	8717489	8717563	+	Chr06.tRNA18-IleGAT
Chr06	9026303	9026377	-	Chr06.tRNA120-AspGTC
Chr06	9538150	9538223	+	Chr06.tRNA19-GlyGCC
Chr06	10094230	10094314	+	Chr06.tRNA20-AspGTC
Chr06	10244966	10245040	-	Chr06.tRNA119-ThrAGT
Chr06	10245511	10245584	-	Chr06.tRNA118-ArgCCT
Chr06	10249436	10249508	+	Chr06.tRNA21-TrpCCA
Chr06	10321645	10321719	+	Chr06.tRNA22-AsnGTT
Chr06	10327918	10328000	-	Chr06.tRNA117-SerGCT
Chr06	11373346	11373420	+	Chr06.tRNA23-ArgCCG
Chr06	11383932	11384007	-	Chr06.tRNA116-ArgCCG
Chr06	11594017	11594090	+	Chr06.tRNA24-AsnGTT
Chr06	11801095	11801169	-	Chr06.tRNA115-AsnGTT
Chr06	12387079	12387152	+	Chr06.tRNA25-AspGTC
Chr06	12432439	12432512	+	Chr06.tRNA26-ArgTCG
Chr06	12497641	12497714	-	Chr06.tRNA114-AsnGTT
Chr06	13461358	13461432	+	Chr06.tRNA27-AspGTC
Chr06	13464901	13464975	+	Chr06.tRNA28-AspGTC
Chr06	13563610	13563682	-	Chr06.tRNA113-ProTGG
Chr06	13563831	13563903	+	Chr06.tRNA29-ProTGG
Chr06	13575328	13575400	+	Chr06.tRNA30-ProTGG
Chr06	13578449	13578521	+	Chr06.tRNA31-ProTGG
Chr06	13692863	13692935	+	Chr06.tRNA32-AlaCGC
Chr06	13955179	13955253	-	Chr06.tRNA112-AspGTC
Chr06	14195781	14195854	-	Chr06.tRNA111-LysCTT
Chr06	14274430	14274503	-	Chr06.tRNA110-AspGTC
Chr06	14302144	14302226	-	Chr06.tRNA109-SerAGA
Chr06	14303528	14303602	+	Chr06.tRNA33-ThrAGT
Chr06	14304477	14304551	+	Chr06.tRNA34-ThrAGT
Chr06	14304640	14304714	+	Chr06.tRNA35-AsnATT
Chr06	14314900	14314972	+	Chr06.tRNA36-AspATC
Chr06	14360732	14360804	+	Chr06.tRNA37-AspGTC
Chr06	14377041	14377113	+	Chr06.tRNA38-AspGTC
Chr06	14753303	14753376	-	Chr06.tRNA108-GlyGCC
Chr06	15069206	15069279	-	Chr06.tRNA107-ValAAC
Chr06	15300690	15300763	+	Chr06.tRNA39-ValAAC
Chr06	15392932	15393004	-	Chr06.tRNA106-AspGTC
Chr06	15533493	15533568	-	Chr06.tRNA105-AspGTC
Chr06	15653198	15653271	+	Chr06.tRNA40-LysTTT
Chr06	15991737	15991810	-	Chr06.tRNA104-AspGTC
Chr06	16077930	16078004	-	Chr06.tRNA103-AsnGTT
Chr06	16129414	16129487	-	Chr06.tRNA102-ValAAC
Chr06	16215619	16215699	-	Chr06.tRNA101-LeuTAG
Chr06	16247359	16247435	-	Chr06.tRNA100-HisGTG
Chr06	16309307	16309380	-	Chr06.tRNA99-AsnGTT
Chr06	16678428	16678504	-	Chr06.tRNA98-GlnCTG
Chr06	16678643	16678716	+	Chr06.tRNA41-PheGAA
Chr06	16681104	16681177	-	Chr06.tRNA97-PheGAA
Chr06	16681960	16682033	-	Chr06.tRNA96-PheGAA
Chr06	16881398	16881470	-	Chr06.tRNA95-HisGTG
Chr06	16884637	16884709	-	Chr06.tRNA94-HisGTG
Chr06	16885953	16886025	-	Chr06.tRNA93-HisGTG
Chr06	16887910	16887982	+	Chr06.tRNA42-HisGTG
Chr06	16891050	16891122	+	Chr06.tRNA43-HisGTG
Chr06	16902087	16902159	-	Chr06.tRNA92-HisGTG
Chr06	16921702	16921774	-	Chr06.tRNA91-HisGTG
Chr06	16945690	16945762	+	Chr06.tRNA44-HisGTG
Chr06	16968639	16968711	+	Chr06.tRNA45-HisGTG
Chr06	17330501	17330574	-	Chr06.tRNA90-PheGAA
Chr06	17769607	17769679	-	Chr06.tRNA89-GluCTC
Chr06	17830577	17830649	-	Chr06.tRNA88-LysCTT
Chr06	17855675	17855747	-	Chr06.tRNA87-GluCTC
Chr06	18234063	18234135	-	Chr06.tRNA86-TrpCCA
Chr06	18238538	18238610	+	Chr06.tRNA46-TrpCCA
Chr06	18251662	18251734	-	Chr06.tRNA85-TrpCCA
Chr06	18345763	18345835	-	Chr06.tRNA84-GlnCTG
Chr06	18955070	18955143	+	Chr06.tRNA47-GlyGCC
Chr06	19252626	19252698	+	Chr06.tRNA48-GluTTC
Chr06	19264484	19264556	-	Chr06.tRNA83-ProAGG
Chr06	20022969	20023040	-	Chr06.tRNA82-UndetNNN
Chr06	20185266	20185339	-	Chr06.tRNA81-AspGTC
Chr06	20475288	20475362	-	Chr06.tRNA80-TyrGTA
Chr06	20605106	20605181	-	Chr06.tRNA79-AsnGTT
Chr06	21470331	21470399	-	Chr06.tRNA78-UndetNNN
Chr06	21961134	21961207	-	Chr06.tRNA77-GlyGCC
Chr06	22226854	22226928	-	Chr06.tRNA76-AsnGTT
Chr06	23229082	23229162	-	Chr06.tRNA75-LeuTAG
Chr06	24038650	24038725	+	Chr06.tRNA49-ArgCCG
Chr06	24279505	24279578	+	Chr06.tRNA50-GlyACC
Chr06	24936985	24937058	-	Chr06.tRNA74-TrpCCA
Chr06	25224383	25224455	+	Chr06.tRNA51-GlyGCC
Chr06	25272364	25272436	+	Chr06.tRNA52-GluTTC
Chr06	25761009	25761081	-	Chr06.tRNA73-GlnTTG
Chr06	26379677	26379752	-	Chr06.tRNA72-UndetNNN
Chr06	26984559	26984633	+	Chr06.tRNA53-ArgCCG
Chr06	26991446	26991523	+	Chr06.tRNA54-IleGAT
Chr06	27704806	27704882	+	Chr06.tRNA55-AsnGTT
Chr06	28207579	28207651	+	Chr06.tRNA56-GlyGCC
Chr06	28771057	28771126	-	Chr06.tRNA71-SerCGA
Chr06	29009126	29009200	-	Chr06.tRNA70-AsnGTT
Chr06	29058424	29058498	+	Chr06.tRNA57-AspGTC
Chr06	29549274	29549347	+	Chr06.tRNA58-GlyGCC
Chr06	30622849	30622922	-	Chr06.tRNA69-AspGTC
Chr06	31573395	31573468	-	Chr06.tRNA68-GlyGCC
Chr06	32220316	32220392	+	Chr06.tRNA59-ArgTCG
Chr06	32368271	32368344	+	Chr06.tRNA60-ThrTGT
Chr06	33314734	33314806	+	Chr06.tRNA61-GlyGCC
Chr06	33330152	33330225	+	Chr06.tRNA62-AspGTC
Chr06	33511067	33511141	+	Chr06.tRNA63-ArgCCG
Chr06	33646088	33646158	-	Chr06.tRNA67-PheGAA
Chr06	33728660	33728733	+	Chr06.tRNA64-GlyGCC
Chr06	34201586	34201659	+	Chr06.tRNA65-GlyTCC
Chr06	34997402	34997475	-	Chr06.tRNA66-AlaGGC
Chr09	10264	10337	-	Chr09.tRNA89-AspGTC
Chr09	93228	93301	-	Chr09.tRNA88-AspGTC
Chr09	842398	842480	+	Chr09.tRNA1-SerAGA
Chr09	847304	847386	-	Chr09.tRNA87-SerAGA
Chr09	850221	850304	-	Chr09.tRNA86-SerCGA
Chr09	1032746	1032818	-	Chr09.tRNA85-GlyGCC
Chr09	2263544	2263617	+	Chr09.tRNA2-ArgTCG
Chr09	2435919	2435993	-	Chr09.tRNA84-AsnGTT
Chr09	2501393	2501467	-	Chr09.tRNA83-AsnGTT
Chr09	3360978	3361051	+	Chr09.tRNA3-GlyACC
Chr09	3465184	3465257	+	Chr09.tRNA4-GlyGCC
Chr09	4062474	4062548	-	Chr09.tRNA82-AsnGTT
Chr09	4437248	4437321	-	Chr09.tRNA81-AspGTC
Chr09	4529650	4529726	-	Chr09.tRNA80-AsnGTT
Chr09	5514573	5514647	+	Chr09.tRNA5-AsnGTT
Chr09	5753449	5753521	+	Chr09.tRNA6-ProTGG
Chr09	5753843	5753915	+	Chr09.tRNA7-ProAGG
Chr09	5990514	5990586	+	Chr09.tRNA8-ProTGG
Chr09	5992422	5992494	+	Chr09.tRNA9-ProAGG
Chr09	6281285	6281357	-	Chr09.tRNA79-ProCGG
Chr09	7081228	7081301	+	Chr09.tRNA10-GlyGCC
Chr09	7287849	7287922	-	Chr09.tRNA78-GlyGCC
Chr09	7820594	7820667	-	Chr09.tRNA77-AspGTC
Chr09	8637889	8637962	+	Chr09.tRNA11-AsnGTT
Chr09	9599756	9599828	+	Chr09.tRNA12-iMetCAT
Chr09	9993738	9993811	+	Chr09.tRNA13-AsnGTT
Chr09	10190231	10190304	+	Chr09.tRNA14-GlyGCC
Chr09	10496681	10496773	+	Chr09.tRNA15-IleTAT
Chr09	10605973	10606048	+	Chr09.tRNA16-AsnGTT
Chr09	10836874	10836948	-	Chr09.tRNA76-AspGTC
Chr09	11165112	11165185	+	Chr09.tRNA17-GlyGCC
Chr09	11313319	11313392	+	Chr09.tRNA18-GlyACC
Chr09	12195202	12195276	-	Chr09.tRNA75-GlyACC
Chr09	12213085	12213159	+	Chr09.tRNA19-HisGTG
Chr09	12596198	12596271	+	Chr09.tRNA20-AspGTC
Chr09	12649844	12649917	+	Chr09.tRNA21-UndetNNN
Chr09	13417528	13417601	-	Chr09.tRNA74-AspGTC
Chr09	13538514	13538588	-	Chr09.tRNA73-IleAAT
Chr09	13921447	13921521	+	Chr09.tRNA22-IleAAT
Chr09	13954857	13954931	+	Chr09.tRNA23-IleAAT
Chr09	14178009	14178085	+	Chr09.tRNA24-TyrGTA
Chr09	14597190	14597265	-	Chr09.tRNA72-AsnGTT
Chr09	14760186	14760258	+	Chr09.tRNA25-GlnTTG
Chr09	14788434	14788506	+	Chr09.tRNA26-GlnCTG
Chr09	14789150	14789222	+	Chr09.tRNA27-GlnCTG
Chr09	14793833	14793905	-	Chr09.tRNA71-GlnTTG
Chr09	14833725	14833797	-	Chr09.tRNA70-GlnCTG
Chr09	14892137	14892217	-	Chr09.tRNA69-UndetNNN
Chr09	15518942	15519016	+	Chr09.tRNA28-ThrAGT
Chr09	15607504	15607577	+	Chr09.tRNA29-GlyGCC
Chr09	15904483	15904554	-	Chr09.tRNA68-GlyCCC
Chr09	16339825	16339898	+	Chr09.tRNA30-AspGTC
Chr09	18728364	18728437	-	Chr09.tRNA67-AspGTC
Chr09	19644936	19645011	-	Chr09.tRNA66-AsnGTT
Chr09	19939972	19940045	-	Chr09.tRNA65-GlyCCC
Chr09	19953014	19953096	+	Chr09.tRNA31-SerAGA
Chr09	20001802	20001884	+	Chr09.tRNA32-SerAGA
Chr09	20548406	20548479	+	Chr09.tRNA33-AspGTC
Chr09	21407800	21407879	+	Chr09.tRNA34-AsnGTT
Chr09	22887525	22887607	-	Chr09.tRNA64-ArgTCG
Chr09	23118116	23118193	-	Chr09.tRNA63-AsnATT
Chr09	23355734	23355816	-	Chr09.tRNA62-SerAGA
Chr09	23356829	23356901	-	Chr09.tRNA61-ThrCGT
Chr09	23765703	23765776	-	Chr09.tRNA60-GlyGCC
Chr09	23800581	23800654	-	Chr09.tRNA59-GlyGCC
Chr09	23883944	23884017	-	Chr09.tRNA58-AspGTC
Chr09	24681515	24681605	-	Chr09.tRNA57-TyrGTA
Chr09	25315217	25315290	+	Chr09.tRNA35-ValTAC
Chr09	25560863	25560936	+	Chr09.tRNA36-LysTTT
Chr09	27142517	27142590	-	Chr09.tRNA56-AlaAGC
Chr09	27638673	27638755	-	Chr09.tRNA55-SerGCT
Chr09	28186479	28186553	+	Chr09.tRNA37-AsnGTT
Chr09	29001020	29001100	+	Chr09.tRNA38-ArgCCG
Chr09	29902319	29902395	-	Chr09.tRNA54-AsnGTT
Chr09	30044183	30044259	-	Chr09.tRNA53-AsnGTT
Chr09	30091668	30091741	+	Chr09.tRNA39-AspATC
Chr09	30167851	30167924	+	Chr09.tRNA40-AspATC
Chr09	31324869	31324944	-	Chr09.tRNA52-SerCGA
Chr09	32157946	32158023	+	Chr09.tRNA41-ThrGGT
Chr09	32308380	32308452	+	Chr09.tRNA42-UndetNNN
Chr09	32607431	32607504	+	Chr09.tRNA43-GlyGCC
Chr09	34782526	34782599	-	Chr09.tRNA51-LysCTT
Chr09	35640794	35640867	-	Chr09.tRNA50-ArgTCT
Chr09	36044073	36044146	+	Chr09.tRNA44-GlyGCC
Chr09	36519098	36519169	-	Chr09.tRNA49-GlyGCC
Chr09	36676161	36676231	+	Chr09.tRNA45-AsnATT
Chr09	37097800	37097873	+	Chr09.tRNA46-ValAAC
Chr09	37186936	37186999	+	Chr09.tRNA47-AsnGTT
Chr09	37943502	37943575	+	Chr09.tRNA48-GlyGCC
Chr03	907044	907119	-	Chr03.tRNA71-UndetNNN
Chr03	1644581	1644656	+	Chr03.tRNA1-UndetNNN
Chr03	2422642	2422714	+	Chr03.tRNA2-AspGTC
Chr03	2572126	2572199	-	Chr03.tRNA70-TyrGTA
Chr03	2878300	2878388	-	Chr03.tRNA69-IleGAT
Chr03	3236806	3236879	-	Chr03.tRNA68-AspGTC
Chr03	3837503	3837576	+	Chr03.tRNA3-ArgCCG
Chr03	4004231	4004306	-	Chr03.tRNA67-ArgCCG
Chr03	4403706	4403790	-	Chr03.tRNA66-LeuCAG
Chr03	4835085	4835158	+	Chr03.tRNA4-UndetNNN
Chr03	4839319	4839392	-	Chr03.tRNA65-GlyGCC
Chr03	7762572	7762645	-	Chr03.tRNA64-GlyGCC
Chr03	8198940	8199012	-	Chr03.tRNA63-GlyGCC
Chr03	9611986	9612059	+	Chr03.tRNA5-GlyGCC
Chr03	9791130	9791200	-	Chr03.tRNA62-AsnGTT
Chr03	9816295	9816364	-	Chr03.tRNA61-ArgTCT
Chr03	11078547	11078620	-	Chr03.tRNA60-AspGTC
Chr03	11717914	11717987	-	Chr03.tRNA59-AspGTC
Chr03	12155857	12155930	+	Chr03.tRNA6-GlyGCC
Chr03	12974965	12975038	-	Chr03.tRNA58-GlyGCC
Chr03	13482485	13482562	-	Chr03.tRNA57-AspGTC
Chr03	13779117	13779191	+	Chr03.tRNA7-AsnGTT
Chr03	13977117	13977190	+	Chr03.tRNA8-AspGTC
Chr03	14376204	14376278	-	Chr03.tRNA56-AsnGTT
Chr03	15342164	15342238	-	Chr03.tRNA55-UndetNNN
Chr03	15644345	15644418	-	Chr03.tRNA54-GlyGCC
Chr03	16027989	16028056	+	Chr03.tRNA9-AsnGTT
Chr03	17093489	17093562	-	Chr03.tRNA53-ArgTCG
Chr03	17108868	17108940	+	Chr03.tRNA10-GluTTC
Chr03	17440408	17440482	-	Chr03.tRNA52-ArgCCG
Chr03	18383140	18383222	+	Chr03.tRNA11-LeuAAG
Chr03	18384065	18384147	-	Chr03.tRNA51-LeuAAG
Chr03	18388364	18388434	+	Chr03.tRNA12-UndetNNN
Chr03	18390444	18390526	-	Chr03.tRNA50-LeuAAG
Chr03	18737533	18737608	-	Chr03.tRNA49-CysACA
Chr03	18828527	18828610	+	Chr03.tRNA13-LeuTAA
Chr03	19734826	19734899	-	Chr03.tRNA48-GlyGCC
Chr03	19888724	19888799	-	Chr03.tRNA47-ArgCCG
Chr03	20343292	20343366	-	Chr03.tRNA46-IleAAT
Chr03	20649561	20649635	+	Chr03.tRNA14-ThrAGT
Chr03	21021759	21021837	+	Chr03.tRNA15-UndetNNN
Chr03	21208971	21209045	+	Chr03.tRNA16-AsnGTT
Chr03	21461847	21461914	+	Chr03.tRNA17-UndetNNN
Chr03	22299943	22300016	-	Chr03.tRNA45-ArgCCG
Chr03	22898619	22898693	+	Chr03.tRNA18-UndetNNN
Chr03	23026103	23026174	+	Chr03.tRNA19-GlyGCC
Chr03	23033712	23033785	-	Chr03.tRNA44-LysCTT
Chr03	23073986	23074059	-	Chr03.tRNA43-LysCTT
Chr03	23149305	23149378	-	Chr03.tRNA42-ArgCCT
Chr03	23149828	23149901	-	Chr03.tRNA41-LysTTT
Chr03	23152996	23153069	+	Chr03.tRNA20-LysTTT
Chr03	23153520	23153593	+	Chr03.tRNA21-ArgCCT
Chr03	23223099	23223172	+	Chr03.tRNA22-GlyGCC
Chr03	24262506	24262584	+	Chr03.tRNA23-AsnGTT
Chr03	24377708	24377780	+	Chr03.tRNA24-GlnCTG
Chr03	25929987	25930060	+	Chr03.tRNA25-GlyGCC
Chr03	26389899	26389972	-	Chr03.tRNA40-AlaAGC
Chr03	26728135	26728210	-	Chr03.tRNA39-ArgCCG
Chr03	27047854	27047929	+	Chr03.tRNA26-AsnGTT
Chr03	28317530	28317603	+	Chr03.tRNA27-GlyGCC
Chr03	28698941	28699015	+	Chr03.tRNA28-AsnGTT
Chr03	28736913	28736986	-	Chr03.tRNA38-AspGTC
Chr03	29556995	29557072	-	Chr03.tRNA37-AspGTC
Chr03	29694197	29694270	+	Chr03.tRNA29-GlyGCC
Chr03	30144636	30144709	+	Chr03.tRNA30-GlyGCC
Chr03	30159126	30159200	-	Chr03.tRNA36-IleAAT
Chr03	30442094	30442167	+	Chr03.tRNA31-ValAAC
Chr03	31371339	31371413	-	Chr03.tRNA35-AsnGTT
Chr03	31816933	31817005	-	Chr03.tRNA34-GluCTC
Chr03	32610271	32610390	+	Chr03.tRNA32-LeuCAA
Chr03	32958317	32958389	+	Chr03.tRNA33-GlyGCC
Chr14	887847	887919	-	Chr14.tRNA29-GlyGCC
Chr14	1344759	1344837	-	Chr14.tRNA28-GlyGCC
Chr14	1440561	1440634	+	Chr14.tRNA1-GlyGCC
Chr14	1494842	1494915	-	Chr14.tRNA27-GlyGCC
Chr14	2026185	2026258	-	Chr14.tRNA26-AspGTC
Chr14	2078079	2078153	-	Chr14.tRNA25-ArgCCG
Chr14	2082696	2082769	-	Chr14.tRNA24-GlyGCC
Chr14	2921774	2921845	+	Chr14.tRNA2-AsnGTT
Chr14	4875815	4875889	-	Chr14.tRNA23-AspGTC
Chr14	5059416	5059488	+	Chr14.tRNA3-GlyGCC
Chr14	5243891	5243959	-	Chr14.tRNA22-AspGTC
Chr14	5757015	5757088	+	Chr14.tRNA4-AspGTC
Chr14	6154226	6154299	-	Chr14.tRNA21-AspGTC
Chr14	6267447	6267513	-	Chr14.tRNA20-LeuCAA
Chr14	9050562	9050640	+	Chr14.tRNA5-AsnGTT
Chr14	9135264	9135337	+	Chr14.tRNA6-GlyGCC
Chr14	9268407	9268474	-	Chr14.tRNA19-AsnGTT
Chr14	9383136	9383209	-	Chr14.tRNA18-ValTAC
Chr14	9571572	9571646	-	Chr14.tRNA17-AsnGTT
Chr14	9574481	9574555	+	Chr14.tRNA7-AsnGTT
Chr14	11033653	11033726	+	Chr14.tRNA8-AspGTC
Chr14	11290760	11290839	+	Chr14.tRNA9-SupTCA
Chr14	11397507	11397580	+	Chr14.tRNA10-HisGTG
Chr14	11594275	11594351	-	Chr14.tRNA16-GlyGCC
Chr14	12242585	12242658	+	Chr14.tRNA11-GlyGCC
Chr14	12348163	12348239	+	Chr14.tRNA12-AsnGTT
Chr14	13223719	13223791	+	Chr14.tRNA13-AspGTC
Chr14	13259943	13260016	-	Chr14.tRNA15-GlyGCC
Chr14	14572281	14572356	-	Chr14.tRNA14-UndetNNN

## Sheet: Other ncRNA
Chromosome	Start	End	Strand	Description
Chr13	18211911	18211750	-	U1
Chr13	42123719	42123558	-	U1
Chr13	18408562	18408723	+	U1
Chr13	18406668	18406505	-	U1
Chr13	10591557	10591365	-	U2
Chr13	10602525	10602717	+	U2
Chr13	18455022	18455183	+	U1
Chr13	8593875	8593683	-	U2
Chr13	31170460	31170566	+	U6
Chr13	33411020	33410882	-	U4
Chr13	34242982	34243120	+	U4
Chr13	32724742	32724603	-	U4
Chr13	42641893	42641811	-	mir-1923
Chr13	6163433	6163328	-	U6
Chr13	31733941	31733842	-	U6
Chr13	38642357	38642447	+	U6atac
Chr13	1830544	1830634	+	U6atac
Chr13	30503078	30503181	+	U6
Chr13	37354231	37354369	+	U4
Chr13	29586538	29586635	+	U6
Chr13	23080704	23080600	-	U2
Chr13	41403549	41403626	+	HDV-F-prausnitzii
Chr13	18476	18399	-	HDV-F-prausnitzii
Chr13	31443	31366	-	HDV-F-prausnitzii
Chr13	41285	41208	-	HDV-F-prausnitzii
Chr11	25158653	25158815	+	U1
Chr11	37885383	37885191	-	U2
Chr11	35537817	35537625	-	U2
Chr11	37951323	37951515	+	U2
Chr11	16812073	16812265	+	U2
Chr11	35547368	35547560	+	U2
Chr11	38258089	38257983	-	U6
Chr11	28921628	28921734	+	U6
Chr11	31029853	31029954	+	U6
Chr11	11082467	11082388	-	mir-750
Chr11	21576884	21576811	-	mir-929
Chr11	14122388	14122286	-	U6
Chr11	11082294	11082223	-	mir-1175
Chr11	29859587	29859676	+	U6atac
Chr11	18605832	18605714	-	U5
Chr11	28027372	28027476	+	U6
Chr11	21143698	21143816	+	U5
Chr11	37690944	37691027	+	mir-46
Chr11	39880946	39880856	-	mir-282
Chr11	15026311	15026399	+	mir-274
Chr11	15057652	15057723	+	mir-252
Chr11	14746379	14746460	+	mir-2767
Chr11	41305360	41305294	-	mir-3389
Chr11	1425623	1425736	+	K_chan_RES
Chr11	33516167	33516085	-	mir-184
Chr11	16406352	16406456	+	U6
Chr11	33091910	33091987	+	mir-190
Chr11	24429097	24429009	-	U5
Chr11	7395976	7396048	+	mir-87
Chr11	2828409	2828486	+	HDV-F-prausnitzii
Chr11	3753661	3753582	-	HDV-F-prausnitzii
Chr11	53792	53714	-	HDV-F-prausnitzii
Chr11	41409099	41409176	+	HDV-F-prausnitzii
Chr11	41459869	41459946	+	HDV-F-prausnitzii
Chr11	134563	134486	-	HDV-F-prausnitzii
Chr11	41311502	41311579	+	HDV-F-prausnitzii
Chr11	41368348	41368425	+	HDV-F-prausnitzii
Chr11	41402650	41402727	+	HDV-F-prausnitzii
Chr11	131390	131313	-	HDV-F-prausnitzii
Chr04	12047973	12048079	+	U6
Chr04	6160921	6160838	-	mir-1923
Chr04	2863807	2863725	-	mir-2765
Chr04	7309156	7309047	-	mir-277
Chr04	3475770	3475859	+	U6atac
Chr04	7338019	7337931	-	mir-317
Chr04	23165928	23165835	-	U6atac
Chr04	7297037	7296966	-	mir-34
Chr04	14681661	14681529	-	U4
Chr04	6403196	6403281	+	mir-279
Chr04	6404140	6404224	+	mir-279
Chr04	22293943	22294010	+	mir-29
Chr04	13240483	13240528	+	Histone3
Chr04	112861	112783	-	HDV-F-prausnitzii
Chr04	119268	119190	-	HDV-F-prausnitzii
Chr04	157253	157176	-	HDV-F-prausnitzii
Chr04	152234	152157	-	HDV-F-prausnitzii
Chr10	24669807	24669701	-	U6
Chr10	22967671	22967774	+	U6
Chr10	22072238	22072156	-	mir-981
Chr10	226017	225904	-	K_chan_RES
Chr10	28617927	28617830	-	mir-210
Chr10	18124637	18124719	+	mir-989
Chr10	13905183	13905313	+	U11
Chr10	19302079	19302187	+	U6
Chr10	23171156	23171087	-	mir-33
Chr10	431291	431213	-	HDV-F-prausnitzii
Chr10	33279935	33280013	+	HDV-F-prausnitzii
Chr10	434598	434521	-	HDV-F-prausnitzii
Chr10	441064	440987	-	HDV-F-prausnitzii
Chr10	33127634	33127711	+	HDV-F-prausnitzii
Chr10	468383	468306	-	HDV-F-prausnitzii
Chr12	15731396	15731290	-	U6
Chr12	20591972	20592078	+	U6
Chr12	29884140	29884216	+	mir-745
Chr12	1113189	1113107	-	mir-2765
Chr12	12863755	12863665	-	U6atac
Chr12	12863492	12863402	-	U6atac
Chr12	8873045	8873163	+	U5
Chr12	405045	404971	-	mir-970
Chr12	22464816	22464722	-	U6atac
Chr12	15161052	15160978	-	mir-10
Chr12	13826	13749	-	HDV-F-prausnitzii
Chr12	41997	41920	-	HDV-F-prausnitzii
Chr12	2051040	2050963	-	HDV-F-prausnitzii
Chr12	70137	70060	-	HDV-F-prausnitzii
Chr12	1206174	1206251	+	HDV-F-prausnitzii
Chr07	26268815	26268623	-	U2
Chr07	27974123	27974017	-	U6
Chr07	27655219	27655420	+	U3
Chr07	27872931	27873132	+	U3
Chr07	27870821	27871022	+	U3
Chr07	27131002	27131105	+	U6
Chr07	29618700	29618597	-	U6
Chr07	6350483	6350378	-	U6
Chr07	22290135	22290017	-	U5
Chr07	27872931	27873133	+	ACEA_U3
Chr07	27870821	27871023	+	ACEA_U3
Chr07	31168654	31168588	-	mir-3389
Chr07	27655219	27655421	+	ACEA_U3
Chr07	22172832	22172904	+	mir-137
Chr07	6431303	6431378	+	mir-971
Chr07	31149434	31149512	+	HDV-F-prausnitzii
Chr07	31278417	31278494	+	HDV-F-prausnitzii
Chr07	31382501	31382578	+	HDV-F-prausnitzii
Chr07	31399463	31399540	+	HDV-F-prausnitzii
Chr07	3505	3428	-	HDV-F-prausnitzii
Chr07	31121249	31121326	+	HDV-F-prausnitzii
Chr07	31338244	31338321	+	HDV-F-prausnitzii
Chr01	15760448	15760342	-	U6
Chr01	9278034	9277930	-	U6
Chr01	15733516	15733587	+	mir-71
Chr01	13518617	13518558	-	mir-14
Chr01	15754181	15754244	+	mir-2
Chr01	10032933	10032821	-	K_chan_RES
Chr01	15753998	15754063	+	mir-2
Chr01	15754313	15754379	+	mir-2
Chr01	15754440	15754506	+	mir-2
Chr01	174220	174142	-	HDV-F-prausnitzii
Chr01	211387	211309	-	HDV-F-prausnitzii
Chr01	171131	171054	-	HDV-F-prausnitzii
Chr01	214806	214729	-	HDV-F-prausnitzii
Chr01	55327	55250	-	HDV-F-prausnitzii
Chr01	80241	80164	-	HDV-F-prausnitzii
Chr01	83333	83256	-	HDV-F-prausnitzii
Chr01	121783	121706	-	HDV-F-prausnitzii
Chr01	198931	198854	-	HDV-F-prausnitzii
Chr01	21286297	21286374	+	HDV-F-prausnitzii
Chr08	28153932	28154124	+	U2
Chr08	28501744	28501850	+	U6
Chr08	29158736	29158938	+	U3
Chr08	20855767	20855525	-	RNase_MRP
Chr08	13576369	13576287	-	mir-2763
Chr08	27632827	27632742	-	mir-276
Chr08	21121719	21121613	-	U6
Chr08	18411433	18411342	-	mir-316
Chr08	24362377	24362295	-	bantam
Chr08	2900023	2900154	+	U4atac
Chr08	29158736	29158939	+	ACEA_U3
Chr08	24638823	24638710	-	K_chan_RES
Chr08	31059151	31059228	+	HDV-F-prausnitzii
Chr08	27686816	27686679	-	SNORA16
Chr08	13177974	13178031	+	U5
Chr05	4782050	4782346	+	RNaseP_nuc
Chr05	15881554	15881716	+	U1
Chr05	1829806	1829967	+	U1
Chr05	4859271	4859079	-	U2
Chr05	4791452	4791737	+	RNaseP_nuc
Chr05	27480057	27479984	-	mir-2755
Chr05	7120446	7120373	-	mir-iab-4
Chr05	19345425	19345543	+	U5
Chr05	19350274	19350392	+	U5
Chr05	34332921	34332837	-	mir-927
Chr05	1581132	1581044	-	U6atac
Chr05	16930218	16930149	-	mir-8
Chr05	6131087	6131017	-	mir-10
Chr05	6047747	6047822	+	mir-10
Chr05	34332833	34332917	+	mir-927
Chr05	10352715	10352818	+	U6
Chr05	27423497	27423652	+	U2
Chr05	638409	638338	-	snosnR61
Chr05	115514	115436	-	HDV-F-prausnitzii
Chr05	238085	238007	-	HDV-F-prausnitzii
Chr05	35610900	35610978	+	HDV-F-prausnitzii
Chr05	49658	49581	-	HDV-F-prausnitzii
Chr05	12271375	12271271	-	U6atac
Chr05	148987	148910	-	HDV-F-prausnitzii
Chr05	234697	234620	-	HDV-F-prausnitzii
Chr05	250969	250892	-	HDV-F-prausnitzii
Chr05	35595303	35595380	+	HDV-F-prausnitzii
Chr05	30749581	30749660	+	U6atac
Chr02	236576	236470	-	U6
Chr02	765444	765338	-	U6
Chr02	11981989	11982095	+	U6
Chr02	10446700	10446806	+	U6
Chr02	27731801	27731719	-	mir-1923
Chr02	4271467	4271577	+	U6
Chr02	27061165	27061305	+	U4
Chr02	28934623	28934730	+	U6
Chr02	3957790	3957682	-	U6
Chr02	30027865	30027799	-	mir-3389
Chr02	30243578	30243644	+	mir-3389
Chr02	23442165	23442083	-	mir-263
Chr02	24746974	24747057	+	snoMe18S-Um1356
Chr02	30123781	30123703	-	HDV-F-prausnitzii
Chr02	22267864	22267913	+	U5
Chr02	7708	7630	-	HDV-F-prausnitzii
Chr02	12119	12041	-	HDV-F-prausnitzii
Chr02	21738	21660	-	HDV-F-prausnitzii
Chr02	69578	69500	-	HDV-F-prausnitzii
Chr02	72930	72852	-	HDV-F-prausnitzii
Chr02	76137	76059	-	HDV-F-prausnitzii
Chr02	29982983	29983061	+	HDV-F-prausnitzii
Chr02	30225154	30225076	-	HDV-F-prausnitzii
Chr02	30004733	30004810	+	HDV-F-prausnitzii
Chr02	30257532	30257455	-	HDV-F-prausnitzii
Chr02	30280587	30280510	-	HDV-F-prausnitzii
Chr02	2507	2430	-	HDV-F-prausnitzii
Chr02	30117610	30117533	-	HDV-F-prausnitzii
Chr02	30218820	30218743	-	HDV-F-prausnitzii
Chr02	40028	39951	-	HDV-F-prausnitzii
Chr02	46165	46088	-	HDV-F-prausnitzii
Chr02	29917470	29917547	+	HDV-F-prausnitzii
Chr02	29949822	29949899	+	HDV-F-prausnitzii
Chr02	29992247	29992324	+	HDV-F-prausnitzii
Chr02	30096951	30096874	-	HDV-F-prausnitzii
Chr02	30166844	30166767	-	HDV-F-prausnitzii
Chr02	30195791	30195714	-	HDV-F-prausnitzii
Chr02	30212193	30212116	-	HDV-F-prausnitzii
Chr02	13832438	13832361	-	HDV-F-prausnitzii
Chr02	112110	112032	-	HDV-F-prausnitzii
Chr02	19423627	19423507	-	U5
Chr06	15562718	15562422	-	Metazoa_SRP
Chr06	14622969	14623265	+	Metazoa_SRP
Chr06	14629594	14629297	-	Metazoa_SRP
Chr06	31101297	31101191	-	U6
Chr06	32872856	32872655	-	U3
Chr06	32517679	32517588	-	mir-2788
Chr06	15562703	15562459	-	Protozoa_SRP
Chr06	14622984	14623228	+	Protozoa_SRP
Chr06	14629579	14629332	-	Protozoa_SRP
Chr06	231695	231761	+	mir-3389
Chr06	32872856	32872654	-	ACEA_U3
Chr06	16986274	16986200	-	mir-9
Chr06	32447900	32448044	+	Sphinx_2
Chr06	29398450	29398322	-	U6atac
Chr06	35507700	35507778	+	HDV-F-prausnitzii
Chr06	35524211	35524289	+	HDV-F-prausnitzii
Chr06	35568432	35568510	+	HDV-F-prausnitzii
Chr06	35670545	35670623	+	HDV-F-prausnitzii
Chr06	217684	217607	-	HDV-F-prausnitzii
Chr06	35527561	35527638	+	HDV-F-prausnitzii
Chr06	35543183	35543260	+	HDV-F-prausnitzii
Chr06	4364242	4364156	-	U3
Chr06	32446797	32446897	+	Sphinx_1
Chr09	37627125	37627019	-	U6
Chr09	30014908	30014802	-	U6
Chr09	24498326	24498188	-	U4
Chr09	1310170	1310276	+	U6
Chr09	4288099	4288014	-	mir-263
Chr09	11291988	11291916	-	mir-932
Chr09	1636290	1636172	-	U5
Chr09	22952336	22952439	+	U6
Chr09	26887189	26887113	-	mir-2756
Chr09	10685781	10685708	-	mir-965
Chr09	31333153	31333064	-	U6atac
Chr09	25120916	25120833	-	mir-279
Chr09	7847483	7847410	-	mir-133
Chr09	23902803	23902723	-	mir-998
Chr09	23903967	23903898	-	mir-11
Chr09	7871811	7871736	-	mir-1
Chr09	1283560	1283675	+	U5
Chr09	18317366	18317269	-	U6atac
Chr09	35334460	35334324	-	SNORA53
Chr09	5009242	5009168	-	mir-124
Chr09	27407792	27407686	-	U6
Chr09	7871736	7871811	+	mir-1
Chr09	28269948	28269773	-	U2
Chr09	35019761	35019687	-	SNORD36
Chr09	36614222	36614139	-	snosnR60_Z15
Chr09	36612295	36612207	-	snosnR60_Z15
Chr09	21801984	21801898	-	U6atac
Chr09	38227873	38227950	+	HDV-F-prausnitzii
Chr09	38333851	38333928	+	HDV-F-prausnitzii
Chr09	356802	356725	-	HDV-F-prausnitzii
Chr09	38184338	38184415	+	HDV-F-prausnitzii
Chr09	38193889	38193966	+	HDV-F-prausnitzii
Chr09	280402	280325	-	HDV-F-prausnitzii
Chr09	27046189	27046086	-	U6atac
Chr09	4959698	4959761	+	U6atac
Chr09	35016464	35016384	-	SNORD36
Chr03	30288766	30288604	-	U1
Chr03	30286841	30286679	-	U1
Chr03	12852393	12852499	+	U6
Chr03	2887876	2887980	+	U6
Chr03	30285914	30286075	+	U1
Chr03	10286169	10286252	+	mir-3338
Chr03	32408703	32408865	+	U1
Chr03	10286305	10286392	+	mir-3327
Chr03	14947556	14947485	-	mir-305
Chr03	20020041	20020159	+	U5
Chr03	23238933	23239018	+	mir-67
Chr03	14947683	14947599	-	mir-275
Chr03	34008212	34008146	-	mir-3389
Chr03	22875221	22875151	-	mir-278
Chr03	210563	210639	+	mir-306
Chr03	352637	352713	+	mir-306
Chr03	32243789	32243721	-	U6
Chr03	11488180	11488310	+	U4
Chr03	16606443	16606488	+	Histone3
Chr03	7321452	7321406	-	Histone3
Chr03	37680	37602	-	HDV-F-prausnitzii
Chr03	43853	43775	-	HDV-F-prausnitzii
Chr03	101507	101429	-	HDV-F-prausnitzii
Chr03	286116	286038	-	HDV-F-prausnitzii
Chr03	33756221	33756299	+	HDV-F-prausnitzii
Chr03	33939327	33939405	+	HDV-F-prausnitzii
Chr03	34013175	34013253	+	HDV-F-prausnitzii
Chr03	259400	259323	-	HDV-F-prausnitzii
Chr03	33635768	33635845	+	HDV-F-prausnitzii
Chr03	1883169	1883092	-	HDV-F-prausnitzii
Chr03	53601	53524	-	HDV-F-prausnitzii
Chr03	95088	95011	-	HDV-F-prausnitzii
Chr03	141859	141782	-	HDV-F-prausnitzii
Chr03	17907226	17907303	+	HDV-F-prausnitzii
Chr03	33591744	33591821	+	HDV-F-prausnitzii
Chr03	33696495	33696572	+	HDV-F-prausnitzii
Chr03	33993206	33993283	+	HDV-F-prausnitzii
Chr03	33610265	33610342	+	HDV-F-prausnitzii
Chr03	33801377	33801454	+	HDV-F-prausnitzii
Chr03	222190	222112	-	HDV-F-prausnitzii
Chr14	12145160	12145266	+	U6
Chr14	9814672	9814590	-	mir-1923
Chr14	4897666	4897591	-	mir-2796
Chr14	7352746	7352812	+	mir-1000
Chr14	4900785	4900633	-	U12
Chr14	345966	345899	-	mir-2766
Chr14	15350262	15350196	-	mir-3389
Chr14	5210369	5210497	+	snopsi18S-841
Chr14	7626316	7626362	+	Histone3
Chr14	7602300	7602345	+	Histone3
Chr14	7613503	7613548	+	Histone3
Chr14	7620572	7620617	+	Histone3
Chr14	7634717	7634762	+	Histone3
Chr14	7641786	7641831	+	Histone3
Chr14	7648848	7648893	+	Histone3
Chr14	7655920	7655965	+	Histone3
Chr14	5213244	5213374	+	snopsi18S-841
Chr14	7582039	7582083	+	Histone3
Chr14	7608046	7608090	+	Histone3
Chr14	7619246	7619290	+	Histone3
Chr14	7633389	7633433	+	Histone3
Chr14	7640460	7640504	+	Histone3
Chr14	7647523	7647567	+	Histone3
Chr14	7654594	7654638	+	Histone3
Chr14	90518	90440	-	HDV-F-prausnitzii
Chr14	15511542	15511620	+	HDV-F-prausnitzii
Chr14	15330827	15330904	+	HDV-F-prausnitzii
Chr14	15234107	15234184	+	HDV-F-prausnitzii
Chr14	15467651	15467728	+	HDV-F-prausnitzii
Chr14	15470707	15470784	+	HDV-F-prausnitzii
Chr14	15514885	15514962	+	HDV-F-prausnitzii
Chr14	15340267	15340344	+	HDV-F-prausnitzii
Chr14	15464371	15464448	+	HDV-F-prausnitzii
Chr14	15445363	15445440	+	HDV-F-prausnitzii
Chr14	15448623	15448700	+	HDV-F-prausnitzii
Chr14	15558866	15558943	+	HDV-F-prausnitzii
Scaf01	22355	22421	+	mir-3389
Scaf01	90890	90956	+	mir-3389
Scaf01	97193	97259	+	mir-3389
Scaf01	181556	181478	-	HDV-F-prausnitzii
Scaf01	152247	152170	-	HDV-F-prausnitzii
Scaf01	155315	155238	-	HDV-F-prausnitzii
Scaf02	100038	100084	+	Histone3
Scaf02	5413	5458	+	Histone3
Scaf02	36598	36643	+	Histone3
Scaf02	49490	49535	+	Histone3
Scaf02	62702	62747	+	Histone3
Scaf02	75636	75681	+	Histone3
Scaf02	94292	94337	+	Histone3
Scaf02	132153	132198	+	Histone3
Scaf02	148026	148071	+	Histone3
Scaf02	161119	161164	+	Histone3
Scaf02	174267	174312	+	Histone3
Scaf02	187143	187188	+	Histone3
Scaf02	201735	201780	+	Histone3
Scaf02	4087	4131	+	Histone3
Scaf02	25976	26020	+	Histone3
Scaf02	35271	35315	+	Histone3
Scaf02	48162	48206	+	Histone3
Scaf02	61376	61420	+	Histone3
Scaf02	74309	74353	+	Histone3
Scaf02	87184	87228	+	Histone3
Scaf02	119264	119308	+	Histone3
Scaf02	130824	130868	+	Histone3
Scaf02	146698	146742	+	Histone3
Scaf02	159792	159836	+	Histone3
Scaf02	172940	172984	+	Histone3
Scaf02	185816	185860	+	Histone3
Scaf03	5770	5725	-	Histone3
Scaf03	30141	30096	-	Histone3
Scaf03	62494	62449	-	Histone3
Scaf03	84908	84863	-	Histone3
Scaf03	109352	109307	-	Histone3
Scaf03	12880	12836	-	Histone3
Scaf03	43059	43015	-	Histone3
Scaf03	75916	75872	-	Histone3
Scaf03	90692	90648	-	Histone3
Scaf03	110680	110636	-	Histone3
Scaf03	127292	127248	-	Histone3
Scaf03	163485	163441	-	Histone3
Scaf04	47891	47813	-	HDV-F-prausnitzii
Scaf04	60302	60224	-	HDV-F-prausnitzii
Scaf04	54016	53939	-	HDV-F-prausnitzii
Scaf05	109002	109079	+	HDV-F-prausnitzii
Scaf05	121302	121379	+	HDV-F-prausnitzii
Scaf06	14362	14407	+	Histone3
Scaf06	32774	32819	+	Histone3
Scaf06	39540	39585	+	Histone3
Scaf06	79016	79061	+	Histone3
Scaf06	91915	91960	+	Histone3
Scaf06	108984	109029	+	Histone3
Scaf06	131349	131394	+	Histone3
Scaf06	7256	7300	+	Histone3
Scaf06	31446	31490	+	Histone3
Scaf06	52792	52836	+	Histone3
Scaf06	77689	77733	+	Histone3
Scaf06	84761	84805	+	Histone3
Scaf06	107658	107702	+	Histone3
Scaf06	124242	124286	+	Histone3
Scaf08	59143	59220	+	HDV-F-prausnitzii
Scaf08	46432	46509	+	HDV-F-prausnitzii
Scaf09	14999	15044	+	Histone3
Scaf09	29073	29118	+	Histone3
Scaf09	36166	36211	+	Histone3
Scaf09	46034	46079	+	Histone3
Scaf09	65042	65087	+	Histone3
Scaf09	78042	78087	+	Histone3
Scaf09	93970	94015	+	Histone3
Scaf09	13673	13717	+	Histone3
Scaf09	27747	27791	+	Histone3
Scaf09	34840	34884	+	Histone3
Scaf09	44708	44752	+	Histone3
Scaf09	63716	63760	+	Histone3
Scaf09	76717	76761	+	Histone3
Scaf09	92648	92692	+	Histone3
Scaf10	4422	4467	+	Histone3
Scaf10	16621	16666	+	Histone3
Scaf10	36309	36354	+	Histone3
Scaf10	55128	55173	+	Histone3
Scaf10	69617	69662	+	Histone3
Scaf10	82488	82533	+	Histone3
Scaf10	10166	10210	+	Histone3
Scaf10	29173	29217	+	Histone3
Scaf10	53804	53848	+	Histone3
Scaf10	68290	68334	+	Histone3
Scaf10	81162	81206	+	Histone3
Scaf12	65152	65074	-	HDV-F-prausnitzii
Scaf13	5681	5636	-	Histone3
Scaf13	36722	36677	-	Histone3
Scaf13	13007	12963	-	Histone3
Scaf13	38047	38003	-	Histone3
